# Supplementary material for: Beyond Microsatellite Instability: Intrinsic Disorder as a Potential Link Between Protein Short Tandem Repeats and Cancer
Source: Front Bioinform. 2021 Jun 8;1:685844. doi: 10.3389/fbinf.2021.685844 (PMC9581044; doi:10.3389/fbinf.2021.685844)
Supplement: Supplementary file 2 [file DataSheet1.CSV]

anatomical_site	correlation_type	count
kidney	favourable	478
liver	unfavourable	398
kidney	unfavourable	383
pancreas	favourable	157
endometrium	unfavourable	122
bladder	favourable	102
endometrium	favourable	89
pancreas	unfavourable	74
bladder	unfavourable	60
hnn	favourable	58
crc	unfavourable	48
cervix	favourable	47
lung	unfavourable	45
breast	favourable	43
hnn	unfavourable	36
ovary	unfavourable	36
crc	favourable	35
brain	unfavourable	35
skin	unfavourable	35
ovary	favourable	33
lung	favourable	28
breast	unfavourable	28
stomach	favourable	28
prostate	unfavourable	27
thyroid	unfavourable	25
liver	favourable	22
stomach	unfavourable	22
cervix	unfavourable	21
thyroid	favourable	18
brain	favourable	7
testis	unfavourable	6
skin	favourable	5
prostate	favourable	2
testis	favourable	1
