# Supplementary material for: Beyond Microsatellite Instability: Intrinsic Disorder as a Potential Link Between Protein Short Tandem Repeats and Cancer
Source: Front Bioinform. 2021 Jun 8;1:685844. doi: 10.3389/fbinf.2021.685844 (PMC9581044; doi:10.3389/fbinf.2021.685844)
Supplement: Supplementary file 3 [file DataSheet2.CSV]

source	term_name	term_id	adjusted_p_value	negative_log10_of_adjusted_p_value	term_size	query_size	intersection_size	effective_domain_size	intersections
GO:MF	nucleic acid binding	GO:0003676	2.43e-47	46.61479145	3318	2308	731	16926	Q7LFL8,Q01658,Q12849,Q8NAV1,O60341,Q9NYF8,Q99684,O76094,Q96AG4,Q92922,Q14119,Q9UGU0,Q07955,Q9BZE1,A1YPR0,P20585,P38432,Q9H6S0,Q12873,P49761,Q9BU76,P35453,Q15149,P28356,Q9H2G4,P20393,Q12948,Q9HBL0,Q9ULX6,Q14934,Q49AN0,P50548,P47974,Q07352,Q9C0K0,Q9UQ84,O15457,P15822,Q16594,P78362,Q08999,Q09472,Q9Y3T9,O95936,Q01538,Q12837,P46087,O00571,O95983,Q96Q15,Q13950,Q14671,Q13207,P61978,O15164,Q7Z6Z7,Q9GZU2,…
GO:MF	heterocyclic compound binding	GO:1901363	2.19e-32	31.65874611	4034	2308	793	16926	Q7LFL8,Q01658,Q12849,Q8NAV1,O60341,Q9NYF8,Q99684,O76094,Q96AG4,Q92922,Q14119,Q9UGU0,Q07955,Q9BZE1,A1YPR0,P20585,P38432,Q9H6S0,Q12873,P49761,Q9BU76,P35453,Q15149,P28356,Q9H2G4,P20393,Q12948,Q9HBL0,Q9ULX6,Q14934,Q49AN0,P36896,P50548,P36897,P47974,Q07352,P36894,Q9C0K0,Q9UQ84,O15457,P15822,Q16594,P78362,Q08999,Q09472,Q9Y3T9,O95936,Q01538,Q12837,P46087,O00571,O95983,Q96Q15,Q13950,Q14671,Q13207,P61978,…
GO:MF	transcription regulator activity	GO:0140110	2.19e-32	31.65874611	1817	2308	431	16926	Q8N108,Q01658,O60341,Q9NYF8,Q99684,Q9UHV7,Q92922,Q14119,Q9UGU0,A1YPR0,P35453,Q96CK0,O75151,P28356,P20393,Q12948,Q14934,P50548,Q9C0K0,Q8N9B5,Q16594,Q09472,Q12888,Q9Y3T9,O95936,Q01538,Q15648,Q12837,Q92585,Q13950,Q9NQR1,Q13207,O15164,Q13627,Q9GZU2,Q15910,Q96EB6,O43474,Q01851,Q9UER7,O60885,P10275,Q8N2W9,Q00839,Q9H3D4,Q9Y4A5,Q8IX12,Q92793,Q16676,Q9H2X6,Q9Y2G1,Q99856,O00257,P04637,Q8IWI9,O94916,Q86X55,…
GO:MF	organic cyclic compound binding	GO:0097159	1.39e-30	29.85565217	4108	2308	797	16926	Q7LFL8,Q01658,Q12849,Q8NAV1,O60341,Q9NYF8,Q99684,O76094,Q96AG4,Q9BXB4,Q92922,Q14119,Q9UGU0,Q07955,Q9BZE1,A1YPR0,P20585,P38432,Q9H6S0,Q12873,P49761,Q9BU76,P35453,Q15149,P28356,Q9H2G4,P20393,Q12948,Q9HBL0,Q9ULX6,Q14934,Q49AN0,P36896,P50548,P36897,P47974,Q07352,P36894,Q9C0K0,Q9UQ84,O15457,P15822,Q16594,P78362,Q08999,Q09472,Q9Y3T9,O95936,Q01538,Q12837,P46087,O00571,O95983,Q96Q15,Q13950,Q14671,Q13207,…
GO:MF	DNA binding	GO:0003677	1.75e-24	23.75639609	1984	2308	434	16926	Q7LFL8,Q01658,Q9NYF8,Q99684,Q92922,Q14119,Q9UGU0,A1YPR0,P20585,Q12873,P35453,P28356,Q9H2G4,P20393,Q12948,Q14934,Q49AN0,P50548,Q9C0K0,Q9UQ84,O15457,P15822,Q16594,Q08999,Q09472,O95936,Q01538,Q12837,O00571,O95983,Q96Q15,Q13950,Q13207,O15164,Q7Z6Z7,Q9GZU2,Q15910,O43474,Q01851,P10275,Q9H2U1,Q00839,Q9H3D4,P21675,Q6P1X5,Q8IX12,Q92793,Q16676,Q9Y2G1,Q99856,P04637,Q8IWI9,O94916,Q14839,Q86X55,O15119,Q16254,…
GO:MF	sequence-specific DNA binding	GO:0043565	4.86e-24	23.31329025	1568	2308	361	16926	Q7LFL8,Q01658,Q99684,Q14119,Q9UGU0,A1YPR0,Q12873,P35453,P28356,Q9H2G4,P20393,Q12948,Q14934,Q49AN0,P50548,Q9C0K0,P15822,Q16594,Q08999,Q09472,O95936,Q01538,Q12837,O95983,Q96Q15,Q13950,Q13207,O15164,Q9GZU2,O43474,Q01851,P10275,Q9H2U1,Q00839,Q9H3D4,P21675,Q6P1X5,Q8IX12,Q16676,Q9Y2G1,Q99856,P04637,Q8IWI9,O94916,Q86X55,O15119,Q16254,Q06945,P20226,P18146,Q96BF6,P19838,P51532,O60907,O43435,Q14526,P06400,…
GO:MF	RNA binding	GO:0003723	9.18e-20	19.03701834	1500	2308	335	16926	Q12849,Q8NAV1,O60341,Q9NYF8,O76094,Q96AG4,Q9UGU0,Q07955,Q9BZE1,P38432,Q9H6S0,Q12873,P49761,Q9BU76,Q15149,Q9HBL0,Q9ULX6,P47974,Q07352,P78362,Q9Y3T9,P46087,O00571,Q96Q15,Q14671,P61978,Q7Z6Z7,Q9BX46,Q9H2U1,Q9BUJ2,Q00839,Q7Z6E9,Q8IX12,A5YKK6,O94992,Q68CQ4,P04637,O43159,Q9UHC7,Q92841,Q9Y5B9,Q8IZL8,Q07021,Q86TG7,Q8TAD8,Q13347,Q96GM8,P07900,Q01844,Q07954,O15371,Q6PKG0,Q1ED39,O15347,Q92541,Q9UPQ9,O43432,…
GO:MF	sequence-specific double-stranded DNA binding	GO:1990837	4.98e-19	18.30294689	1475	2308	328	16926	Q01658,Q99684,Q14119,Q9UGU0,A1YPR0,Q12873,P35453,P28356,Q9H2G4,P20393,Q12948,Q14934,Q49AN0,Q9C0K0,P15822,Q16594,Q08999,Q09472,O95936,Q01538,Q12837,Q13950,Q13207,O15164,Q9GZU2,O43474,Q01851,P10275,Q9H2U1,Q00839,Q9H3D4,P21675,Q6P1X5,Q8IX12,Q99856,P04637,Q8IWI9,O94916,Q86X55,O15119,Q16254,Q06945,P20226,P18146,Q96BF6,P19838,P51532,O60907,O43435,Q14526,P06400,P49715,P42345,P51531,O15105,O00358,Q9UI36,…
GO:MF	DNA-binding transcription factor activity, RNA polymerase II-specific	GO:0000981	5.47e-19	18.26168023	1338	2308	304	16926	Q99684,Q14119,Q9UGU0,P35453,P28356,P20393,Q12948,Q14934,P50548,O95936,Q01538,Q12837,Q13950,Q13207,Q9GZU2,O43474,Q01851,P10275,Q9H3D4,Q16676,Q99856,P04637,Q8IWI9,O94916,O15119,Q16254,Q06945,P18146,Q96BF6,P19838,O43435,Q14526,P49715,O15105,O00358,Q9UI36,O95365,O43541,Q8WYN3,Q2VWA4,Q96S65,Q15911,Q9H6I2,O60315,Q9UJU2,Q9HCS4,Q9NPC8,P36402,P85037,Q9Y330,Q9NSC2,P52952,Q9HBU1,Q86T24,Q01167,P08151,Q9BT81,…
GO:MF	DNA-binding transcription factor activity	GO:0003700	8.84e-19	18.0536365	1389	2308	312	16926	Q99684,Q14119,Q9UGU0,A1YPR0,P35453,P28356,P20393,Q12948,Q14934,P50548,Q9C0K0,O95936,Q01538,Q12837,Q13950,Q13207,Q9GZU2,O43474,Q01851,P10275,Q9H3D4,Q16676,Q9Y2G1,Q99856,P04637,Q8IWI9,O94916,O15119,Q16254,Q06945,P18146,Q96BF6,P19838,O43435,Q14526,P49715,O15105,O00358,Q9UI36,O95365,O43541,Q8WYN3,Q2VWA4,Q96S65,Q15911,Q9H6I2,O60315,Q9UJU2,Q9HCS4,Q9NPC8,P36402,P85037,Q9Y330,Q9NSC2,P52952,Q9HBU1,Q86T24,…
GO:MF	double-stranded DNA binding	GO:0003690	1.12e-18	17.9513787	1556	2308	340	16926	Q01658,Q99684,Q14119,Q9UGU0,A1YPR0,P20585,Q12873,P35453,P28356,Q9H2G4,P20393,Q12948,Q14934,Q49AN0,Q9C0K0,P15822,Q16594,Q08999,Q09472,O95936,Q01538,Q12837,Q13950,Q13207,O15164,Q9GZU2,O43474,Q01851,P10275,Q9H2U1,Q00839,Q9H3D4,P21675,Q6P1X5,Q8IX12,Q99856,P04637,Q8IWI9,O94916,Q86X55,O15119,Q16254,Q06945,P20226,P18146,Q96BF6,P19838,P51532,O60907,O43435,Q14526,P06400,P49715,P42345,P51531,O15105,O00358,…
GO:MF	chromatin binding	GO:0003682	1.12e-18	17.9513787	413	2308	129	16926	O60341,Q92922,Q9H2G4,Q12948,Q14934,Q08999,Q09472,Q9Y3T9,Q15648,Q12837,O95983,O15164,Q15910,O43474,O60885,P10275,Q00839,Q9H3D4,Q6P1X5,Q96KQ7,Q92793,P04637,Q8IXJ6,O94916,Q14839,Q9Y6J0,Q16254,P46100,Q9HCK8,P18146,Q9Y5B9,P51532,Q8IZL8,O43541,Q9Y2U8,Q9UJU2,Q9HCS4,O15550,Q8N7H5,O15347,P42568,P52952,Q15233,P08151,P17480,O94842,Q63HK5,Q70EK9,O75717,Q8TAQ2,Q9UQR0,O15405,Q96GD3,Q9NRA0,Q8N831,P23246,A3KN83,…
GO:MF	histone binding	GO:0042393	2.02e-15	14.69523349	225	2308	81	16926	Q92922,O75151,Q9H2G4,Q12888,Q9Y3T9,O15164,Q96EB6,P55201,Q9UER7,O60885,Q8TDI0,P21675,O43159,Q86X55,P46100,Q92794,Q9HCK8,Q8IZX4,Q9NXR8,P51532,O60907,Q9Y4E8,O60264,Q9UJU2,Q9BZK7,O95271,P42568,Q70EK9,Q8TAQ2,Q9UQR0,Q96GD3,Q9NRA0,Q8N831,Q96HA7,A3KN83,Q9BT49,Q05BQ5,Q96NT1,Q99457,P78364,Q9H0U9,Q9H7E2,Q7KZ85,Q96RL1,Q6PL18,Q504Y3,Q99549,P29375,Q9ULW6,Q8IZD2,Q8N594,Q96P70,Q9BQA5,Q6ZMT4,Q86SE8,Q96T23,Q8NDX5,…
GO:MF	transcription factor binding	GO:0008134	5.73e-15	14.24166097	597	2308	157	16926	Q8N108,Q7LFL8,Q01658,O60341,Q9UHV7,Q96CK0,P20393,Q12948,Q14934,Q53ET0,P49841,Q16594,Q08999,Q09472,Q12888,Q9Y3T9,O95936,Q93009,Q15648,P51784,O00571,Q15910,Q96EB6,O43474,Q9UER7,P10275,Q8N2W9,Q00839,P21675,Q96KQ7,Q92793,A5YKK6,Q9H2X6,P04637,Q8IXJ6,O94916,Q14839,O15119,Q16254,O75925,P20226,Q92794,P57059,Q8IZX4,P19838,P51532,O60907,P06400,Q8IZL8,P49715,P42345,Q07021,O15105,Q9UBE8,O95365,O43541,Q9H6I2,…
GO:MF	transcription regulatory region sequence-specific DNA binding	GO:0000976	6.19e-15	14.20797312	1350	2308	291	16926	Q01658,Q99684,Q14119,Q9UGU0,A1YPR0,Q12873,P28356,P20393,Q12948,Q14934,Q49AN0,Q16594,Q08999,Q09472,O95936,Q01538,Q12837,Q13207,O15164,Q9GZU2,O43474,Q01851,P10275,Q9H2U1,Q00839,Q9H3D4,P21675,Q6P1X5,Q8IX12,Q99856,P04637,Q8IWI9,O94916,Q86X55,O15119,Q16254,Q06945,P20226,P18146,Q96BF6,P19838,P51532,O60907,O43435,Q14526,P06400,P49715,P42345,P51531,O15105,Q9UI36,O95365,O43541,Q2VWA4,Q15911,Q9H6I2,Q9UJU2,…
GO:MF	regulatory region nucleic acid binding	GO:0001067	6.19e-15	14.20797312	1350	2308	291	16926	Q01658,Q99684,Q14119,Q9UGU0,A1YPR0,Q12873,P28356,P20393,Q12948,Q14934,Q49AN0,Q16594,Q08999,Q09472,O95936,Q01538,Q12837,Q13207,O15164,Q9GZU2,O43474,Q01851,P10275,Q9H2U1,Q00839,Q9H3D4,P21675,Q6P1X5,Q8IX12,Q99856,P04637,Q8IWI9,O94916,Q86X55,O15119,Q16254,Q06945,P20226,P18146,Q96BF6,P19838,P51532,O60907,O43435,Q14526,P06400,P49715,P42345,P51531,O15105,Q9UI36,O95365,O43541,Q2VWA4,Q15911,Q9H6I2,Q9UJU2,…
GO:MF	transcription coregulator activity	GO:0003712	2.86e-12	11.54402009	433	2308	118	16926	Q8N108,Q01658,O60341,Q9NYF8,Q9UHV7,Q92922,Q96CK0,O75151,Q8N9B5,Q16594,Q09472,Q12888,Q9Y3T9,Q15648,Q92585,Q9NQR1,O15164,Q13627,Q15910,Q96EB6,Q9UER7,O60885,Q8N2W9,Q00839,Q9Y4A5,Q8IX12,Q92793,Q9H2X6,O00257,Q86X55,O75925,Q92794,Q92841,P51532,O60907,Q02297,P51531,Q07021,Q15678,Q9ULJ6,Q01844,Q9GZV5,Q04726,Q86UU0,Q9BZK7,Q9H1B7,Q04724,P24385,Q04727,Q93074,P46531,Q9UGP4,Q01831,Q96ST3,Q9Y2W1,Q8NF64,Q8TAQ2,…
GO:MF	mRNA binding	GO:0003729	6.89e-11	10.16150557	276	2308	83	16926	Q12849,Q07955,P47974,Q07352,O00571,Q14671,P61978,Q9BX46,Q9H2U1,Q00839,P04637,Q07021,Q8TAD8,O15371,Q6PKG0,O43432,Q13243,Q9UQ35,P16989,A2A288,P51991,Q9BRU9,Q9NQ29,P49756,Q13151,P11940,Q08170,P62995,Q9BZI7,Q13247,Q9H361,A7MD48,Q9UPN6,Q9NUL5,P15880,Q99729,Q8TB72,Q96MU7,O95319,O75525,P05455,Q5VWX1,Q92945,Q53F19,Q12906,Q8WY41,P19338,Q9UKA9,Q9BWF3,O00267,P52756,Q9Y4F3,Q96T37,A6NFN3,Q9BWU0,Q9UNW9,Q9P2N5,…
GO:MF	RNA polymerase II transcription regulatory region sequence-specific DNA binding	GO:0000977	1.16e-10	9.936131483	1237	2308	255	16926	Q99684,Q14119,Q9UGU0,A1YPR0,P28356,P20393,Q12948,Q14934,Q08999,Q09472,O95936,Q01538,Q12837,Q13207,O15164,Q9GZU2,O43474,Q01851,P10275,Q9H2U1,Q00839,Q9H3D4,P21675,Q8IX12,Q99856,P04637,Q8IWI9,O94916,O15119,Q16254,Q06945,P20226,P18146,Q96BF6,P19838,O43435,Q14526,P06400,O15105,Q9UI36,O95365,O43541,Q2VWA4,Q15911,Q9H6I2,Q9UJU2,Q9HCS4,P36402,O15550,Q9Y330,P52952,Q9HBU1,Q86T24,Q01167,P08151,Q9BT81,P40426,…
GO:MF	modification-dependent protein binding	GO:0140030	1.14e-09	8.944333893	150	2308	53	16926	O75151,P25686,Q12888,O15164,Q9UER7,O60885,Q8TDI0,P21675,O43159,Q86X55,P46100,Q9HCK8,Q8IZX4,Q9NXR8,P46379,P51532,Q562E7,Q9Y4E8,P42568,Q9H040,Q8IYU4,Q9BT49,Q05BQ5,Q9H7E2,Q9UHD9,Q96RL1,Q504Y3,Q99549,Q01484,P29375,Q8IZD2,Q6ZMT4,Q8NCN4,Q9ULU4,Q8IYW5,Q8TE49,Q15022,Q13501,Q9UIF9,P25440,Q58F21,O14646,Q14781,Q9HC52,Q9ULI0,Q9H8M2,Q03164,Q8NBR6,Q86Y13,Q9P0U4,Q12830,Q8WWQ0,P54727
GO:MF	acetylation-dependent protein binding	GO:0140033	3.42e-08	7.465930175	22	2308	16	16926	O15164,O60885,P21675,Q86X55,Q8IZX4,P51532,P42568,Q9BT49,Q9ULU4,Q9UIF9,P25440,Q58F21,Q9ULI0,Q9H8M2,Q03164,Q8WWQ0
GO:MF	lysine-acetylated histone binding	GO:0070577	3.42e-08	7.465930175	22	2308	16	16926	O15164,O60885,P21675,Q86X55,Q8IZX4,P51532,P42568,Q9BT49,Q9ULU4,Q9UIF9,P25440,Q58F21,Q9ULI0,Q9H8M2,Q03164,Q8WWQ0
GO:MF	DNA-binding transcription activator activity	GO:0001216	3.82e-07	6.417375399	394	2308	96	16926	Q14119,Q9UGU0,P35453,Q12948,Q12837,O43474,Q01851,P10275,Q99856,P04637,O94916,Q16254,Q06945,P18146,P19838,P49715,O15105,O43541,Q9H6I2,Q9UJU2,Q9HCS4,P36402,P52952,Q9HBU1,Q01167,O60481,Q9Y2V3,Q7RTU7,P35716,P11831,O15370,P19544,Q9BYN7,Q9UPW6,O15266,Q9H8N7,Q9P2F9,O15522,P40425,Q9Y467,Q8TF68,O15391,P28702,P14652,P31268,Q02575,Q99453,Q9UBC0,P32243,Q9BQA5,Q12857,P31260,P09629,P20265,O95948,P32242,P09086,…
GO:MF	DNA-binding transcription factor binding	GO:0140297	6.07e-07	6.216495102	349	2308	87	16926	Q8N108,O60341,Q9UHV7,Q53ET0,P49841,Q16594,Q08999,Q09472,Q12888,Q9Y3T9,O95936,Q15648,Q96EB6,O43474,Q9UER7,P10275,Q8N2W9,P21675,Q92793,A5YKK6,Q9H2X6,P04637,Q14839,O15119,O75925,P20226,P57059,P51532,P06400,O95365,Q9UJU2,Q04726,Q04724,Q9H7S9,Q04727,Q93074,Q7RTU7,Q96ST3,Q9Y2W1,Q96PN7,Q5H9I0,P17542,Q9NPJ6,O14776,P78337,Q9H334,Q96F45,P51610,Q71SY5,Q86UE4,Q14469,O75376,Q9UBP5,Q9Y618,Q9UQL6,Q99501,Q96BH1,…
GO:MF	DNA-binding transcription activator activity, RNA polymerase II-specific	GO:0001228	9.02e-07	6.044967265	390	2308	94	16926	Q14119,Q9UGU0,P35453,Q12948,Q12837,O43474,Q01851,P10275,Q99856,P04637,O94916,Q16254,Q06945,P18146,P19838,P49715,O15105,O43541,Q9H6I2,Q9UJU2,Q9HCS4,P36402,P52952,Q9HBU1,Q01167,O60481,Q9Y2V3,Q7RTU7,P35716,P11831,O15370,P19544,Q9UPW6,O15266,Q9H8N7,Q9P2F9,O15522,P40425,Q9Y467,Q8TF68,O15391,P28702,P14652,P31268,Q02575,Q99453,Q9UBC0,P32243,Q9BQA5,Q12857,P31260,P09629,P20265,O95948,P32242,P09086,Q92570,…
GO:MF	RNA polymerase II cis-regulatory region sequence-specific DNA binding	GO:0000978	1.29e-06	5.890953133	960	2308	191	16926	Q99684,Q9UGU0,A1YPR0,P28356,P20393,Q14934,Q01538,Q12837,Q13207,O15164,O43474,Q01851,P10275,Q9H2U1,Q00839,Q8IX12,P04637,O94916,O15119,Q16254,Q06945,P18146,Q96BF6,P19838,Q14526,O15105,Q9UI36,O95365,O43541,Q2VWA4,Q15911,Q9H6I2,Q9UJU2,Q9HCS4,P36402,O15550,Q9Y330,P52952,Q86T24,Q01167,Q9BT81,P40426,O60481,Q9UL49,Q9ULD5,Q9P1Z0,Q9Y2V3,Q7RTU7,Q9Y2W1,P37275,P35716,Q6BEB4,P11831,O95785,P0CG40,Q8TBZ8,Q9NV72,…
GO:MF	cis-regulatory region sequence-specific DNA binding	GO:0000987	1.8e-06	5.74483699	983	2308	194	16926	Q99684,Q9UGU0,A1YPR0,P28356,P20393,Q14934,Q01538,Q12837,Q13207,O15164,O43474,Q01851,P10275,Q9H2U1,Q00839,Q8IX12,P04637,O94916,O15119,Q16254,Q06945,P18146,Q96BF6,P19838,Q14526,P42345,O15105,Q9UI36,O95365,O43541,Q2VWA4,Q15911,Q9H6I2,Q9UJU2,Q9HCS4,P36402,O15550,Q9Y330,P52952,Q86T24,Q01167,Q9BT81,P40426,O60481,Q12800,Q9UL49,Q9ULD5,Q9P1Z0,Q9Y2V3,Q7RTU7,Q9Y2W1,P37275,P35716,Q6BEB4,P11831,O95785,P0CG40,…
GO:MF	transcription coactivator activity	GO:0003713	2.92e-06	5.534340762	234	2308	63	16926	Q01658,O60341,Q9UHV7,Q92922,O75151,Q8N9B5,Q16594,Q09472,Q15648,Q92585,O15164,Q13627,Q9UER7,Q8IX12,Q92793,Q9H2X6,Q86X55,Q92794,Q92841,P51532,P51531,Q9ULJ6,Q9GZV5,Q86UU0,Q93074,P46531,Q01831,Q9Y2W1,Q8NF64,Q8TAQ2,Q96PN7,O15405,Q9NPJ6,O14776,Q9H7E2,Q96NM4,P35637,P51610,Q86UE4,P29375,Q8N594,Q9Y6Q9,Q86YN6,Q14686,Q8IZL2,O60244,Q5VV67,O94983,Q9UBK2,O14686,Q8NFD5,Q8NEZ4,Q58F21,O14497,Q6NYC1,Q86YW9,Q8IZQ8,…
GO:MF	DNA-binding transcription repressor activity	GO:0001217	6.16e-06	5.210278947	270	2308	69	16926	Q99684,P28356,P20393,Q14934,P50548,Q12837,Q13207,Q9GZU2,O15119,Q96BF6,P19838,Q14526,Q9UI36,Q15911,O60315,P36402,P85037,Q9Y330,Q86T24,Q01167,Q9UL49,Q9P1Z0,P37275,P35712,Q01826,Q9ULJ3,Q12772,Q8N5A5,Q5XKR4,P78411,Q9P2Y4,Q96EK4,Q9Y2X9,Q5SQQ9,P25490,O15060,Q5TA89,Q99583,Q14469,P78415,Q9UBP5,Q9UHL9,Q9H4S2,Q96T92,Q9UJU5,Q9Y4X4,Q9UL68,Q13029,Q00577,Q86VE0,Q9H165,Q8IUX7,Q8N143,Q9C0J9,Q99626,P50553,Q04743,…
GO:MF	DNA-binding transcription repressor activity, RNA polymerase II-specific	GO:0001227	1.62e-05	4.790617681	266	2308	67	16926	Q99684,P28356,P20393,Q14934,P50548,Q12837,Q13207,Q9GZU2,O15119,Q96BF6,P19838,Q14526,Q9UI36,Q15911,O60315,P85037,Q9Y330,Q86T24,Q01167,Q9UL49,Q9P1Z0,P37275,Q01826,Q9ULJ3,Q12772,Q8N5A5,Q5XKR4,P78411,Q9P2Y4,Q96EK4,Q9Y2X9,Q5SQQ9,P25490,O15060,Q5TA89,Q99583,Q14469,P78415,Q9UBP5,Q9UHL9,Q9H4S2,Q96T92,Q9UJU5,Q9Y4X4,Q9UL68,Q13029,Q00577,Q86VE0,Q9H165,Q8IUX7,Q8N143,Q9C0J9,Q99626,P50553,Q04743,Q05925,P78413,…
GO:MF	transcription corepressor activity	GO:0003714	2.69e-05	4.5708285	171	2308	48	16926	Q8N108,Q01658,Q96CK0,Q9Y3T9,Q15648,Q9NQR1,Q15910,Q96EB6,Q9UER7,Q00839,Q8IX12,Q92793,Q9H2X6,O00257,O75925,P51532,O60907,Q07021,Q9GZV5,Q04726,Q9BZK7,Q9H1B7,Q04724,P24385,Q04727,Q9UGP4,Q96ST3,Q96PN7,Q01130,P50616,O14776,A6NIX2,O94763,Q6PJG2,Q06455,O75376,P51608,Q9Y618,Q9P2R6,Q9ULU4,Q9UQ80,Q15637,Q8IZ40,Q86X95,P54259,Q13227,Q9NVW2,O43251
GO:MF	binding	GO:0005488	4.01e-05	4.396458089	15043	2308	2117	16926	Q8N108,Q9NSY1,Q7LFL8,Q01658,Q12849,Q13153,Q8NAV1,O60341,Q7Z3J2,Q8N3X6,Q9Y6R1,Q9NYF8,Q99684,Q6P9F7,Q8NEG4,Q8IWB9,O76094,O95715,Q8TCJ2,Q96AG4,Q9BXB4,Q9H832,Q9UHV7,Q9NSV4,Q92922,Q8N302,Q14119,Q9UGU0,Q07955,Q9BZE1,A1YPR0,P20585,Q9UPN9,P38432,Q9H6S0,P55085,Q12873,Q9NXW2,P08648,Q6NYC8,Q08379,Q5VWQ8,P49761,Q8N2M8,Q86UL8,Q8IWT3,Q9BRK4,Q5T8A7,Q9BU76,Q9BT09,Q8TD19,Q9Y6R0,Q9C0C4,P35453,Q96CK0,O75151,Q9NUG4,…
GO:MF	RNA polymerase II transcription factor binding	GO:0001085	0.000122802	3.910794193	53	2308	21	16926	O60341,P49841,Q09472,O43474,P10275,Q8N2W9,Q92793,P04637,O15119,O75925,P17542,P78337,Q86UE4,Q14469,Q9UQL6,Q02078,Q9P2R6,O75364,P54259,P43694,Q8IX07
GO:MF	histone deacetylase binding	GO:0042826	0.000200691	3.697473085	94	2308	30	16926	Q8N108,Q9ULX6,Q9H2U1,P04637,Q8IXJ6,Q14839,Q96BF6,Q14526,P07900,Q9UJU2,P24385,Q9H091,P23246,P17542,Q9BT49,Q9UPW6,Q14469,O75376,Q9UBP5,Q9Y618,P31260,Q9UQL6,Q02078,Q6KC79,Q99801,O94983,Q86X95,Q9C0J9,O43823,Q01101
GO:MF	RNA polymerase II C-terminal domain binding	GO:0099122	0.0002923	3.534170766	8	2308	7	16926	Q9H7N4,O60885,Q00839,Q92541,Q9UPN6,O95104,Q9H4Z3
GO:MF	beta-catenin binding	GO:0008013	0.0002923	3.534170766	73	2308	25	16926	P49841,Q09472,P10275,Q86X55,O95996,Q9HCK8,O60907,Q14678,O15105,Q9Y2T1,Q9UQB3,Q9H6I2,Q5JTC6,Q9UJU2,Q9HCS4,P25054,Q86UU0,Q9BZK7,P36402,Q9NSC2,Q8N7J2,Q12913,Q13796,O15047,Q9UKB5
GO:MF	basal transcription machinery binding	GO:0001098	0.000315836	3.500538117	52	2308	20	16926	Q9H7N4,O60885,P10275,Q00839,P04637,P20226,Q6PD62,Q8N7H5,Q92541,Q5VT52,P35269,Q9UPN6,O94763,P22087,O95104,Q9Y6Q9,Q9Y2X3,O94913,Q9H4Z3,Q9Y5B0
GO:MF	basal RNA polymerase II transcription machinery binding	GO:0001099	0.000315836	3.500538117	52	2308	20	16926	Q9H7N4,O60885,P10275,Q00839,P04637,P20226,Q6PD62,Q8N7H5,Q92541,Q5VT52,P35269,Q9UPN6,O94763,P22087,O95104,Q9Y6Q9,Q9Y2X3,O94913,Q9H4Z3,Q9Y5B0
GO:MF	enzyme binding	GO:0019899	0.000451833	3.345021622	1588	2308	274	16926	Q8N108,O60341,Q8N3X6,Q8NEG4,Q07955,P20585,Q9H6S0,Q08379,Q5VWQ8,Q86UL8,Q8TD19,Q9H4X1,Q9UL54,Q9H7N4,P25686,Q9ULX6,Q49AN0,P36896,Q8WXI2,P22681,P28482,Q13191,P21860,P49771,P35568,Q2MJR0,P49841,Q16594,Q969K3,Q93009,Q92585,P42858,Q96EB6,Q9C0C2,Q9UER7,O60885,P10275,Q9H2U1,Q8N2W9,Q9BUJ2,Q00839,Q7Z6E9,O00257,P04637,Q15051,Q8IXJ6,Q14839,Q13018,O75925,P49789,O75807,P20226,P57059,P18146,Q96BF6,P46379,P51532,…
GO:MF	transmembrane receptor protein kinase activity	GO:0019199	0.000509381	3.292957285	80	2308	26	16926	P36896,Q8NER5,P36897,P07949,Q9UM73,P11362,P21860,P36894,Q08345,P29376,Q04912,Q04771,Q8N2S1,O00238,H3BV60,Q14766,O14786,O15146,Q8N441,P54762,P52797,P29317,Q16671,P29322,P52798,P07333
GO:MF	pre-mRNA binding	GO:0036002	0.000510895	3.291668047	30	2308	14	16926	Q9BX46,Q00839,Q15696,P0DN76,Q01081,P62995,Q13247,O95391,O95319,Q9BWF3,P26599,P09651,P14866,Q5SZQ8
GO:MF	methylation-dependent protein binding	GO:0140034	0.000716375	3.144859308	68	2308	23	16926	O75151,Q12888,Q8TDI0,P21675,O43159,P46100,Q9HCK8,Q9NXR8,Q9BT49,Q05BQ5,Q9H7E2,Q504Y3,Q99549,P29375,Q8IZD2,Q6ZMT4,Q9ULU4,Q15022,O14646,Q14781,Q9HC52,Q9P0U4,Q12830
GO:MF	methylated histone binding	GO:0035064	0.000716375	3.144859308	68	2308	23	16926	O75151,Q12888,Q8TDI0,P21675,O43159,P46100,Q9HCK8,Q9NXR8,Q9BT49,Q05BQ5,Q9H7E2,Q504Y3,Q99549,P29375,Q8IZD2,Q6ZMT4,Q9ULU4,Q15022,O14646,Q14781,Q9HC52,Q9P0U4,Q12830
GO:MF	protein kinase activity	GO:0004672	0.000718684	3.143461895	515	2308	104	16926	Q9NSY1,Q13153,P49761,P49760,Q15139,Q9UL54,P36896,P15056,Q8NER5,P36897,P28482,P07949,Q9UM73,P11362,P21860,P36894,P49841,P78362,Q9NYY3,Q96Q15,Q13627,Q08345,O60885,P21675,Q9H2X6,P57059,P05129,Q8IZX4,O15530,P29376,P51617,Q04912,P11802,P42345,P23443,Q04771,Q8N2S1,Q9UBE8,O00238,H3BV60,Q14766,O43318,Q13233,Q9UKE5,P49840,Q9NRM7,A0A0B4J2F2,P42681,Q8WZ42,P30291,Q15772,Q5TCY1,Q9UPE1,O96013,O75385,Q8N4C8,O95…
GO:MF	protein-containing complex binding	GO:0044877	0.000999592	3.000177093	937	2308	171	16926	Q9NSY1,Q13153,O76094,Q92922,Q5VWQ8,Q0ZGT2,P25686,Q9Y4H2,P36896,P36897,P35568,Q8N9B5,Q9Y3T9,Q15648,O00571,O95983,Q08345,Q96EB6,Q9C0C2,O60885,Q00839,O94992,P04637,Q14839,Q9Y6J0,Q96BF6,P46379,Q9Y5B9,P51532,Q3V6T2,A0MZ66,Q02297,P04085,Q07021,Q8WYR1,O15105,Q9BQL6,Q04771,Q8N2S1,P07900,P55196,Q07954,Q96AC1,Q5JTC6,P25054,Q6PKG0,Q13467,Q9NRL3,O95456,P22105,Q92558,Q9Y2J0,Q01831,Q9UPY6,Q9H9C1,Q8WZ42,P48061,…
GO:MF	SMAD binding	GO:0046332	0.000999592	3.000177093	65	2308	22	16926	Q9UPN9,Q86UL8,Q9H4X1,P36896,P36897,P36894,Q9H2X6,O15105,Q04771,Q9Y4E8,O95365,O43541,O00238,Q9ULJ6,Q2VWA4,Q6ZNA4,Q96AC1,P25490,Q02078,P84550,P43694,Q9NRR4
GO:MF	activating transcription factor binding	GO:0033613	0.001312508	2.881898104	80	2308	25	16926	Q16594,Q08999,Q09472,Q12888,O95936,Q92793,Q9H2X6,O15119,P06400,O95365,Q96ST3,Q5H9I0,P51610,O75376,Q9UBP5,Q02078,Q13562,P11161,Q9C0J9,P09016,P43694,Q00056,P61296,P17483,Q96SL8
GO:MF	mechanosensitive ion channel activity	GO:0008381	0.001312508	2.881898104	15	2308	9	16926	Q7Z403,Q8TDI8,B1AL88,Q92508,Q9H5I5,Q8TDI7,O75949,Q5T3F8,O94886
GO:MF	receptor tyrosine kinase binding	GO:0030971	0.001778056	2.750054514	54	2308	19	16926	P22681,Q13191,P49771,P35568,P04637,P56975,Q02297,Q8WU20,Q15678,O43318,Q9NRF2,P50616,Q15628,Q14393,Q9BZ72,P17706,Q13501,Q96SL8,Q9BZG2
GO:MF	protein serine/threonine kinase activity	GO:0004674	0.001861531	2.730129734	372	2308	78	16926	Q9NSY1,Q13153,P49761,P49760,Q15139,Q9UL54,P36896,P15056,Q8NER5,P36897,P28482,P36894,P49841,P78362,Q9NYY3,Q96Q15,Q13627,O60885,P21675,Q9H2X6,P57059,P05129,Q8IZX4,O15530,P51617,P11802,P42345,P23443,Q04771,Q8N2S1,Q9UBE8,O00238,H3BV60,Q14766,O43318,Q13233,Q9UKE5,P49840,Q9NRM7,A0A0B4J2F2,Q8WZ42,Q5TCY1,Q9UPE1,O96013,O75385,Q8N4C8,O95819,Q52WX2,Q9Y2K2,Q9BRS2,Q9NZJ5,Q9NSY0,Q6ZWH5,O75460,Q9BZL6,Q8IWU2,Q9H…
GO:MF	transmembrane receptor protein serine/threonine kinase activity	GO:0004675	0.002033998	2.691649525	19	2308	10	16926	P36896,Q8NER5,P36897,P36894,Q04771,Q8N2S1,O00238,H3BV60,Q14766,Q16671
GO:MF	promoter-specific chromatin binding	GO:1990841	0.002246193	2.648552839	38	2308	15	16926	O60341,Q12948,Q08999,Q12837,Q15910,O43474,Q00839,Q96KQ7,P04637,Q16254,P18146,O15014,P35269,Q6KC79,P10070
GO:MF	p53 binding	GO:0002039	0.002537004	2.595678866	60	2308	20	16926	O60341,P49841,Q16594,Q12888,Q969K3,Q93009,Q9NQR1,O15164,P42858,P53801,Q96EB6,Q9UER7,O60885,Q9H3D4,P21675,Q96KQ7,Q92793,P04637,Q9HCK8,P51532
GO:MF	mRNA 3-UTR binding GO:0003730 0.003532256 2.451947774 85 2308 25 16926 \P47974	Q07352	Q14671	Q9BX46	Q9H2U1	Q00839	P04637	Q6PKG0	P16989	Q9BRU9	Q13151	P11940	Q9H361	Q8TB72	Q92945	Q12906	Q9BWF3	Q5TC82	Q86XN8	P51114	O75150	P51116	Q8NE35	Q7Z5Q1	Q96EP5\"
GO:MF RNA polymerase binding GO:0070063 0.004753675 2.322970535 58 2308 19 16926 \"Q9H6S0	Q9H7N4	O60885	Q00839	Q6PD62	Q8N7H5	Q92541	Q5VT52	O14776	Q13428	Q5VWI1	Q9UPN6	O94763	O95104	Q9Y6Q9	Q86U42	O94913	O60583	Q9H4Z3\"
GO:MF actin binding GO:0003779 0.006123922 2.212970368 315 2308 66 16926 \"Q0ZGT2	Q13627	Q00839	Q3V6T2	A0MZ66	P55196	P50402	Q96AC1	P29474	Q8TE77	O43516	Q8WXH0	Q96LK8	Q8WZ42	Q13796	P46939	P53814	Q8TF72	Q8N3V7	Q8NF91	A4UGR9	O15020	O00294	Q86VI3	P45379	Q9Y6W5	Q9ULL8	Q6WCQ1	Q96PY5	Q9C0D6	Q6P5Q4	Q9HD67	Q7RTP6	P28290	Q99501	Q12929	Q9C0D0	Q9NRD5	Q96SB3	Q9UBC5	Q6TDP4	P12829	P29966	Q92614	Q9BX66	Q96JQ2	P35241	Q2V2M9	Q13319	Q9NZ56
GO:MF \"phosphotransferase activity	alcohol group as acceptor\" GO:0016773 0.007750068 2.11069446 612 2308 114 16926 \"Q9NSY1	Q13153	P49761	P49760	Q15139	Q9UL54	P36896	P15056	Q8NER5	P36897	P28482	P07949	Q9UM73	P11362	P21860	P36894	P49841	P78362	Q9NYY3	Q96Q15	Q13627	Q08345	O60885	P21675	Q9H2X6	P57059	P05129	Q8IZX4	O15530	P29376	P42356	P51617	Q04912	P11802	P42345	P42338	P23443	Q04771	Q8N2S1	Q9UBE8	O00238	H3BV60	Q14766	O43318	Q13233	Q9UKE5	P49840	Q9NRM7	A0A0B4J2F2
GO:MF nuclear receptor coactivator activity GO:0030374 0.007801026 2.107848249 51 2308 17 16926 \"O60341	Q9UHV7	Q15648	Q8IX12	Q86X55	Q9ULJ6	Q93074	Q9Y2W1	Q8NF64	Q96PN7	Q9NPJ6	Q9Y6Q9	Q86YN6	Q14686	O60244	Q5VV67	Q9UBK2\"
GO:MF general transcription initiation factor binding GO:0140296 0.008121386 2.090369828 38 2308 14 16926 \"Q01658	P10275	Q00839	P21675	P04637	P20226	Q8IZX4	P42345	P52655	Q9BT49	P35269	P22087	Q9Y2X3	Q9Y5B0\"
GO:MF mRNA 3-UTR AU-rich region binding"	GO:0035925	0.008191894	2.086615686	22	2308	10	16926	P47974,Q07352,Q9BX46,Q9H2U1,Q13151,Q92945,Q12906,Q86XN8,Q8NE35,Q7Z5Q1
GO:MF	RNA polymerase II-specific DNA-binding transcription factor binding	GO:0061629	0.008282009	2.081864313	243	2308	53	16926	Q8N108,O60341,Q9UHV7,P49841,Q08999,Q09472,Q12888,O95936,Q15648,Q96EB6,O43474,Q9UER7,P21675,Q92793,A5YKK6,Q9H2X6,Q14839,O15119,P20226,P51532,P06400,O95365,Q9UJU2,Q93074,Q96ST3,Q9Y2W1,Q96PN7,Q9NPJ6,O14776,Q9H334,Q71SY5,Q86UE4,O75376,Q9UBP5,Q9Y618,Q99501,Q96BH1,Q9Y6Q9,Q92570,Q86YN6,Q14686,O60244,Q99801,O95359,Q13562,Q9UBK2,P11161,Q9UIF9,O14497,Q9C0J9,Q8IZQ8,Q9Y5B0,Q96SL8
GO:MF	RNA polymerase II general transcription initiation factor binding	GO:0001091	0.008378689	2.076823906	15	2308	8	16926	P10275,Q00839,P04637,P20226,P35269,P22087,Q9Y2X3,Q9Y5B0
GO:MF	transforming growth factor beta-activated receptor activity	GO:0005024	0.009563209	2.01939635	12	2308	7	16926	P36897,P36894,Q04771,Q8N2S1,O00238,H3BV60,Q14766
GO:MF	chromatin DNA binding	GO:0031490	0.009563209	2.01939635	86	2308	24	16926	Q92922,Q09472,O95983,Q15910,Q00839,Q92793,Q14839,P51532,Q9Y2U8,O15550,O94842,Q8TAQ2,O15405,A3KN83,P17010,O94900,Q96NM4,O95409,O15054,Q15022,Q9UBK2,O15516,Q01101,P49711
GO:MF	C2H2 zinc finger domain binding	GO:0070742	0.009563209	2.01939635	12	2308	7	16926	Q16594,Q96KQ7,Q9UJU2,Q9UQ35,P19544,Q9BT49,P98168
GO:MF	molecular function regulator	GO:0098772	0.01072132	1.969751761	1876	2308	304	16926	Q8N108,Q9NSY1,Q01658,O60341,Q9NYF8,O95715,Q9H832,Q9UHV7,Q92922,Q9C0C4,Q96CK0,O75151,P09529,Q08629,Q9H4X1,P05155,P09683,P25686,Q4KMP7,Q15283,Q9UM73,P21860,Q9NRY4,Q8N9B5,Q16594,Q09472,Q12888,Q9Y3T9,Q15648,O00571,Q92585,Q9NQR1,O15164,Q13627,Q15910,Q96EB6,Q9UER7,O60885,Q8N2W9,Q00839,P21675,Q9Y4A5,Q8IX12,Q92793,Q9H2X6,O00257,O94992,Q86X55,Q9Y6J0,Q96C34,O75925,O75807,Q92794,Q92841,P51532,O60907,O15530,…
GO:MF	histone methyltransferase activity (H3-K4 specific)	GO:0042800	0.013455465	1.871101277	16	2308	8	16926	Q9Y462,O15047,Q9UPS6,O14686,Q8NEZ4,Q9UMN6,Q03164,Q9P0U4
GO:MF	transcription regulator inhibitor activity	GO:0140416	0.013455465	1.871101277	16	2308	8	16926	Q9UER7,P21675,O15105,O43541,Q96ST3,Q5H9I0,P47928,Q8IV76
GO:MF	RNA polymerase II activating transcription factor binding	GO:0001102	0.014819542	1.829165228	45	2308	15	16926	Q08999,Q09472,Q12888,O95936,Q92793,Q9H2X6,O15119,P06400,Q96ST3,O75376,Q9UBP5,Q13562,P11161,Q9C0J9,Q96SL8
GO:MF	voltage-gated cation channel activity	GO:0022843	0.015613141	1.806509717	126	2308	31	16926	Q13563,P21817,Q8TDI8,O60391,Q96D96,Q9NR82,Q5VT99,Q2I0M4,Q9UL51,Q96RP8,P48050,Q8TDI7,O95180,Q9P0X4,O00555,P54284,O43497,O60741,Q12791,Q14003,O60706,P22460,P56696,P22459,O43525,Q9Y3Q4,Q01668,Q5JUK3,Q09428,O60840,Q8WXS5
GO:MF	protein tyrosine kinase binding	GO:1990782	0.018503536	1.732745278	80	2308	22	16926	P22681,Q13191,P49771,P35568,P04637,P56975,Q02297,Q8WU20,Q04771,Q15678,P07900,O43318,Q9NRF2,P50616,Q15628,Q14393,Q9BZ72,P17706,Q13501,Q9NQ75,Q96SL8,Q9BZG2
GO:MF	RNA polymerase II complex binding	GO:0000993	0.018503536	1.732745278	37	2308	13	16926	Q9H7N4,O60885,Q00839,Q6PD62,Q8N7H5,Q92541,Q5VT52,Q9UPN6,O94763,O95104,Q9Y6Q9,O94913,Q9H4Z3
GO:MF	RNA polymerase core enzyme binding	GO:0043175	0.021110103	1.675509649	42	2308	14	16926	Q9H7N4,O60885,Q00839,Q6PD62,Q8N7H5,Q92541,Q5VT52,Q13428,Q9UPN6,O94763,O95104,Q9Y6Q9,O94913,Q9H4Z3
GO:MF	SH3 domain binding	GO:0017124	0.021516346	1.667231489	61	2308	18	16926	Q5VWQ8,P22681,Q13191,Q86UR1,Q96D71,O14512,O43516,P42768,Q9Y566,Q9Y6W5,Q9BQI5,Q9UI08,Q96T51,Q8N8S7,P07203,Q8IZP0,B1AK53,Q9NYB9
GO:MF	nuclear hormone receptor binding	GO:0035257	0.031038987	1.508092463	126	2308	30	16926	O60341,Q9UHV7,Q09472,Q15648,Q96EB6,Q9UER7,P21675,A5YKK6,P51532,O95365,Q9UJU2,Q93074,Q9Y2W1,Q96PN7,Q9NPJ6,Q9H334,Q71SY5,O75376,Q9Y618,Q99501,Q9Y6Q9,Q92570,Q86YN6,Q14686,O60244,Q99801,O95359,Q9UBK2,Q9UIF9,O14497
GO:MF	RNA polymerase II C-terminal domain phosphoserine binding	GO:1990269	0.032139661	1.492958705	5	2308	4	16926	Q92541,Q9UPN6,O95104,Q9H4Z3
GO:MF	telomerase RNA binding	GO:0070034	0.032139661	1.492958705	22	2308	9	16926	Q9H2U1,Q00839,P62318,P14678,Q96BK5,Q96HR8,Q9NY12,O60832,Q86US8
GO:MF	transforming growth factor beta receptor activity, type I	GO:0005025	0.032139661	1.492958705	5	2308	4	16926	P36897,P36894,Q04771,O00238
GO:MF	benzodiazepine receptor binding	GO:0030156	0.032139661	1.492958705	5	2308	4	16926	O95153,A6NNM3,Q9UFD9,A6NJZ7
GO:MF	activin receptor activity, type I	GO:0016361	0.032139661	1.492958705	5	2308	4	16926	P36896,Q8NER5,P36897,Q04771
GO:MF	protein domain specific binding	GO:0019904	0.036610907	1.436389511	484	2308	89	16926	O76094,Q5VWQ8,Q96CK0,Q14318,P22681,Q13191,P35568,Q16594,Q15648,P61978,Q96EB6,Q9C0C2,Q9H3D4,Q96KQ7,A5YKK6,P04637,Q16254,P46100,Q8N114,O60907,Q3V6T2,P06400,Q9UBE8,P07900,Q9UJU2,Q13563,Q93074,P05067,Q86UR1,Q9H461,Q9NRL3,Q96D71,O14512,O43516,P23025,P54274,Q9ULJ3,Q9UQ35,P42768,P19544,Q16629,Q9BT49,Q8N6Y0,Q15628,Q14980,Q9C000,P62995,P35269,Q9Y566,Q9Y6W5,Q9BQI5,Q9Y4D7,A1X283,Q9UI08,Q6P1M3,O75525,P51608,…
GO:MF	E-box binding	GO:0070888	0.036864849	1.433387546	40	2308	13	16926	Q7RTU7,P37275,Q12772,P17542,Q14469,Q15784,Q96SQ7,Q13562,Q9C0J9,P50553,P61296,O15516,Q9H2A3
GO:MF	kinase activity	GO:0016301	0.045797101	1.339162014	668	2308	117	16926	Q9NSY1,Q13153,P49761,P49760,Q15139,Q9UL54,P36896,P15056,Q8NER5,P36897,P28482,P07949,Q9UM73,P11362,P21860,P36894,P49841,P78362,Q9NYY3,Q96Q15,Q13627,Q08345,O60885,P21675,Q9H2X6,P57059,P05129,Q8IZX4,O15530,P29376,P42356,P51617,Q04912,P11802,P42345,P42338,P23443,Q04771,Q8N2S1,Q9UBE8,O00238,H3BV60,Q14766,O43318,Q13233,Q9UKE5,P49840,Q9NRM7,A0A0B4J2F2,P42681,O43314,Q8WZ42,Q9NRA0,P30291,Q15772,Q5TCY1,Q9U…
GO:MF	general transcription initiation factor activity	GO:0140223	0.045976887	1.33746044	41	2308	13	16926	Q01658,Q16594,P21675,Q6P1X5,P20226,Q8IZX4,Q5VWG9,P17480,P52655,O75971,P35269,P29084,Q5SXM2
GO:MF	protein binding	GO:0005515	0.045976887	1.33746044	13810	2308	1932	16926	Q8N108,Q7LFL8,Q01658,Q12849,Q13153,Q8NAV1,O60341,Q7Z3J2,Q8N3X6,Q9Y6R1,Q9NYF8,Q99684,Q6P9F7,Q8NEG4,O76094,O95715,Q8TCJ2,Q96AG4,Q9BXB4,Q9H832,Q9UHV7,Q9NSV4,Q92922,Q8N302,Q14119,Q9UGU0,Q07955,P20585,Q9UPN9,P38432,Q9H6S0,P55085,Q12873,Q9NXW2,P08648,Q6NYC8,Q08379,Q5VWQ8,P49761,Q8N2M8,Q86UL8,Q8IWT3,Q9BRK4,Q5T8A7,Q9BU76,Q9BT09,Q8TD19,Q9Y6R0,Q9C0C4,Q96CK0,O75151,Q9NUG4,Q9H7P9,P09529,P49760,Q9NQX5,Q96MF2,…
GO:MF	low voltage-gated calcium channel activity	GO:0008332	0.049266778	1.307445839	3	2308	3	16926	O95180,Q9P0X4,O43497
GO:MF	cell adhesion molecule binding	GO:0050839	0.049571475	1.304768159	522	2308	94	16926	Q96AG4,Q9NSV4,Q08379,Q5VWQ8,Q15149,Q0ZGT2,P22681,Q14160,O00571,P61978,Q9C0C2,P42356,A0MZ66,Q02297,Q5VST9,Q9BQL6,Q04771,Q8N2S1,Q8WX93,P55196,Q9UQB3,P50402,Q96AC1,Q6PKG0,P22105,Q9NT68,Q16181,P48061,Q12913,P46939,Q8N0Z9,Q96MS0,Q9UKZ4,Q9NR46,P58401,O96013,P04216,Q8NFZ4,O15020,P58400,Q9NQC3,P21815,Q9P2J2,Q9Y6W5,P20701,Q08043,P15880,Q07157,P50914,Q6WCQ1,Q96PY5,P51610,P55010,P05106,Q8N423,P26038,Q6Y7W6,…
GO:BP	RNA metabolic process	GO:0016070	8.74e-48	47.05864347	4131	2254	881	16070	Q8N108,Q7LFL8,Q01658,Q12849,Q8NAV1,O60341,Q8N3X6,Q9NYF8,Q99684,Q9UHV7,Q92922,Q14119,Q9UGU0,Q07955,A1YPR0,Q9UPN9,P38432,P55085,Q12873,Q5VWQ8,P49761,P35453,Q96CK0,O75151,P49760,Q9H4X1,P28356,Q15139,P20393,Q12948,Q9ULX6,Q14934,Q49AN0,Q53ET0,P36896,P50548,P36897,P28482,P47974,P07949,Q9UM73,Q07352,P36894,Q9C0K0,P15822,Q8N9B5,Q16594,P78362,Q09472,Q12888,Q9Y3T9,O95936,Q93009,Q01538,Q15648,Q12837,P46087,…
GO:BP	regulation of RNA metabolic process	GO:0051252	9.08e-46	45.04184101	3317	2254	741	16070	Q8N108,Q7LFL8,Q01658,Q12849,O60341,Q8N3X6,Q9NYF8,Q99684,Q9UHV7,Q92922,Q14119,Q9UGU0,Q07955,A1YPR0,Q9UPN9,P55085,Q12873,Q5VWQ8,P49761,P35453,Q96CK0,O75151,P49760,Q9H4X1,P28356,Q15139,P20393,Q12948,Q9ULX6,Q14934,Q49AN0,Q53ET0,P36896,P50548,P36897,P28482,P47974,P07949,Q9UM73,Q07352,P36894,Q9C0K0,P15822,Q8N9B5,Q16594,P78362,Q09472,Q12888,Q9Y3T9,O95936,Q93009,Q01538,Q15648,Q12837,P46087,O00571,Q92585,…
GO:BP	nucleic acid metabolic process	GO:0090304	2.42e-45	44.61700696	4563	2254	940	16070	Q8N108,Q7LFL8,Q01658,Q12849,Q8NAV1,O60341,Q8N3X6,Q9NYF8,Q99684,Q9UHV7,Q92922,Q14119,Q9UGU0,Q07955,A1YPR0,P20585,Q9UPN9,P38432,P55085,Q12873,Q5VWQ8,P49761,P35453,Q96CK0,O75151,P49760,Q9H4X1,P28356,Q15139,P20393,Q12948,Q9ULX6,Q14934,Q49AN0,Q53ET0,P36896,P50548,P36897,P28482,P47974,P07949,Q9UM73,Q07352,P36894,Q9C0K0,Q9UQ84,O15457,P15822,Q8N9B5,Q16594,P78362,Q09472,Q12888,Q9Y3T9,O95936,Q93009,Q01538,…
GO:BP	regulation of nucleobase-containing compound metabolic process	GO:0019219	1.35e-43	42.8686676	3557	2254	773	16070	Q8N108,Q7LFL8,Q01658,Q12849,O60341,Q8N3X6,Q9Y6R1,Q9NYF8,Q99684,Q9UHV7,Q92922,Q14119,Q9UGU0,Q07955,A1YPR0,P20585,Q9UPN9,P55085,Q12873,Q5VWQ8,P49761,P35453,Q96CK0,O75151,P49760,Q9H4X1,P28356,Q15139,P20393,Q12948,Q9ULX6,Q14934,Q49AN0,Q53ET0,P36896,P50548,P36897,P28482,P47974,P07949,Q9UM73,Q07352,P36894,Q9C0K0,P15822,Q8N9B5,Q16594,P78362,Q09472,Q12888,Q9Y3T9,O95936,Q93009,Q01538,Q15648,Q12837,P46087,…
GO:BP	gene expression	GO:0010467	7.32e-41	40.13523472	5252	2254	1030	16070	Q8N108,Q7LFL8,Q01658,Q12849,Q8NAV1,O60341,Q8N3X6,Q9NYF8,Q99684,Q9UHV7,Q92922,Q14119,Q9UGU0,Q07955,Q9BZE1,A1YPR0,P20585,Q9UPN9,P38432,P55085,Q12873,Q5VWQ8,P49761,P35453,Q96CK0,O75151,P49760,Q9H4X1,P28356,Q15139,P20393,Q12948,Q9ULX6,Q14934,Q49AN0,Q53ET0,P36896,P15056,P50548,P36897,P28482,P47974,P07949,Q9UM73,Q14160,Q07352,P36894,Q9C0K0,P15822,P49841,Q8N9B5,Q16594,P78362,Q08999,Q09472,Q12888,Q9Y3T9,…
GO:BP	transcription by RNA polymerase II	GO:0006366	1.2e-37	36.91930169	2360	2254	552	16070	Q8N108,Q7LFL8,Q01658,O60341,Q8N3X6,Q9NYF8,Q99684,Q9UHV7,Q92922,Q14119,Q9UGU0,A1YPR0,Q9UPN9,P55085,Q12873,Q5VWQ8,P35453,Q96CK0,Q9H4X1,P28356,Q15139,P20393,Q12948,Q9ULX6,Q14934,Q49AN0,Q53ET0,P50548,P36894,Q9C0K0,P15822,Q8N9B5,Q16594,Q09472,Q12888,Q9Y3T9,O95936,Q01538,Q15648,Q12837,P46087,O00571,Q92585,Q13950,Q9NQR1,Q13207,P61978,O15164,Q9GZU2,Q15910,Q96EB6,O43474,Q01851,O60885,P10275,Q9H2U1,Q8N2W9,…
GO:BP	positive regulation of RNA metabolic process	GO:0051254	1.2e-37	36.91930169	1369	2254	371	16070	Q01658,Q12849,O60341,Q9NYF8,Q9UHV7,Q92922,Q14119,Q9UGU0,P55085,Q5VWQ8,P35453,Q9H4X1,P28356,Q15139,P20393,Q12948,Q9ULX6,Q14934,Q53ET0,P36897,P47974,P07949,Q07352,P36894,Q9C0K0,P15822,Q16594,Q09472,Q12888,O95936,Q15648,Q12837,O00571,Q92585,Q13950,Q14671,Q13207,Q96A56,Q13627,Q9GZU2,Q96EB6,O43474,P55201,Q01851,Q9BX46,O60885,P10275,Q9H2U1,Q00839,Q9H3D4,Q92793,A5YKK6,Q9H2X6,Q9Y2G1,P04637,Q8IWI9,Q8IXJ6,…
GO:BP	regulation of cellular macromolecule biosynthetic process	GO:2000112	3.47e-37	36.45952693	3434	2254	731	16070	Q8N108,Q7LFL8,Q01658,O60341,Q8N3X6,Q9NYF8,Q99684,Q9UHV7,Q92922,Q14119,Q9UGU0,A1YPR0,P20585,Q9UPN9,P55085,Q12873,Q08379,Q5VWQ8,Q8IZY2,P35453,Q96CK0,O75151,Q9H4X1,P28356,Q15139,Q9H2G4,P20393,Q12948,Q9ULX6,Q14934,Q49AN0,Q53ET0,Q9Y4H2,P36896,P50548,P36897,P28482,P47974,P07949,Q9UM73,Q07352,P36894,P35568,Q9C0K0,P15822,P49841,Q8N9B5,Q16594,Q09472,Q12888,Q9Y3T9,O95936,Q93009,Q01538,Q15648,Q12837,P46087,…
GO:BP	regulation of macromolecule biosynthetic process	GO:0010556	2.19e-36	35.66015754	3464	2254	733	16070	Q8N108,Q7LFL8,Q01658,O60341,Q8N3X6,Q9NYF8,Q99684,Q9UHV7,Q92922,Q14119,Q9UGU0,A1YPR0,P20585,Q9UPN9,P55085,Q12873,Q08379,Q5VWQ8,Q8IZY2,P35453,Q96CK0,O75151,Q9H4X1,P28356,Q15139,Q9H2G4,P20393,Q12948,Q9ULX6,Q14934,Q49AN0,Q53ET0,Q9Y4H2,P36896,P50548,P36897,P28482,P47974,P07949,Q9UM73,Q07352,P36894,P35568,Q9C0K0,P15822,P49841,Q8N9B5,Q16594,Q09472,Q12888,Q9Y3T9,O95936,Q93009,Q01538,Q15648,Q12837,P46087,…
GO:BP	regulation of transcription by RNA polymerase II	GO:0006357	9.69e-36	35.01387591	2202	2254	518	16070	Q8N108,Q7LFL8,Q01658,O60341,Q8N3X6,Q9NYF8,Q99684,Q9UHV7,Q92922,Q14119,Q9UGU0,A1YPR0,Q9UPN9,P55085,Q12873,Q5VWQ8,P35453,Q96CK0,Q9H4X1,P28356,Q15139,P20393,Q12948,Q9ULX6,Q14934,Q49AN0,Q53ET0,P50548,P36894,Q9C0K0,P15822,Q8N9B5,Q16594,Q09472,Q12888,Q9Y3T9,O95936,Q01538,Q15648,Q12837,P46087,O00571,Q92585,Q13950,Q9NQR1,Q13207,P61978,Q9GZU2,Q15910,Q96EB6,O43474,Q01851,O60885,P10275,Q9H2U1,Q8N2W9,Q8TDI0,…
GO:BP	regulation of gene expression	GO:0010468	1.99e-35	34.70203375	4277	2254	859	16070	Q8N108,Q7LFL8,Q01658,Q12849,O60341,Q8N3X6,Q9NYF8,Q99684,Q9UHV7,Q92922,Q14119,Q9UGU0,Q07955,A1YPR0,Q9UPN9,P55085,Q12873,Q5VWQ8,P49761,P35453,Q96CK0,O75151,P49760,Q9H4X1,P28356,Q15139,P20393,Q12948,Q9ULX6,Q14934,Q49AN0,Q53ET0,P36896,P15056,P50548,P36897,P28482,P47974,P07949,Q9UM73,Q14160,Q07352,P36894,Q9C0K0,P15822,P49841,Q8N9B5,Q16594,P78362,Q08999,Q09472,Q12888,Q9Y3T9,O95936,Q93009,Q01538,Q15648,…
GO:BP	positive regulation of nucleobase-containing compound metabolic process	GO:0045935	6.46e-35	34.18958461	1525	2254	393	16070	Q01658,Q12849,O60341,Q9Y6R1,Q9NYF8,Q9UHV7,Q92922,Q14119,Q9UGU0,P55085,Q5VWQ8,P35453,Q9H4X1,P28356,Q15139,P20393,Q12948,Q9ULX6,Q14934,Q53ET0,P36897,P28482,P47974,P07949,Q07352,P36894,Q9C0K0,P15822,Q16594,Q09472,Q12888,O95936,Q93009,Q15648,Q12837,O00571,Q92585,Q13950,Q14671,Q13207,Q96A56,Q13627,Q9GZU2,Q96EB6,O43474,P55201,Q01851,Q9BX46,O60885,P10275,Q9H2U1,Q9NWV8,Q00839,Q9H3D4,Q92793,A5YKK6,Q9H2X6,…
GO:BP	transcription, DNA-templated	GO:0006351	6.66e-35	34.17643427	3217	2254	687	16070	Q8N108,Q7LFL8,Q01658,O60341,Q8N3X6,Q9NYF8,Q99684,Q9UHV7,Q92922,Q14119,Q9UGU0,A1YPR0,Q9UPN9,P55085,Q12873,Q5VWQ8,P35453,Q96CK0,O75151,Q9H4X1,P28356,Q15139,P20393,Q12948,Q9ULX6,Q14934,Q49AN0,Q53ET0,P36896,P50548,P36897,P28482,P07949,Q9UM73,P36894,Q9C0K0,P15822,Q8N9B5,Q16594,Q09472,Q12888,Q9Y3T9,O95936,Q93009,Q01538,Q15648,Q12837,P46087,O00571,Q92585,Q13950,Q9NQR1,Q13207,P61978,Q96A56,O15164,Q13627,…
GO:BP	nucleic acid-templated transcription	GO:0097659	8.98e-35	34.04664343	3221	2254	687	16070	Q8N108,Q7LFL8,Q01658,O60341,Q8N3X6,Q9NYF8,Q99684,Q9UHV7,Q92922,Q14119,Q9UGU0,A1YPR0,Q9UPN9,P55085,Q12873,Q5VWQ8,P35453,Q96CK0,O75151,Q9H4X1,P28356,Q15139,P20393,Q12948,Q9ULX6,Q14934,Q49AN0,Q53ET0,P36896,P50548,P36897,P28482,P07949,Q9UM73,P36894,Q9C0K0,P15822,Q8N9B5,Q16594,Q09472,Q12888,Q9Y3T9,O95936,Q93009,Q01538,Q15648,Q12837,P46087,O00571,Q92585,Q13950,Q9NQR1,Q13207,P61978,Q96A56,O15164,Q13627,…
GO:BP	RNA biosynthetic process	GO:0032774	8.98e-35	34.04664343	3227	2254	688	16070	Q8N108,Q7LFL8,Q01658,O60341,Q8N3X6,Q9NYF8,Q99684,Q9UHV7,Q92922,Q14119,Q9UGU0,A1YPR0,Q9UPN9,P55085,Q12873,Q5VWQ8,P35453,Q96CK0,O75151,Q9H4X1,P28356,Q15139,P20393,Q12948,Q9ULX6,Q14934,Q49AN0,Q53ET0,P36896,P50548,P36897,P28482,P07949,Q9UM73,P36894,Q9C0K0,P15822,Q8N9B5,Q16594,Q09472,Q12888,Q9Y3T9,O95936,Q93009,Q01538,Q15648,Q12837,P46087,O00571,Q92585,Q13950,Q9NQR1,Q13207,P61978,Q96A56,O15164,Q13627,…
GO:BP	regulation of cellular biosynthetic process	GO:0031326	8.54e-34	33.06840633	3581	2254	742	16070	Q8N108,Q7LFL8,Q01658,O60341,Q8N3X6,Q9NYF8,Q99684,Q9UHV7,Q92922,Q14119,Q9UGU0,A1YPR0,P20585,Q9UPN9,P55085,Q12873,Q08379,Q5VWQ8,Q8IZY2,P35453,Q96CK0,O75151,P49760,Q9H4X1,P28356,Q15139,Q9H2G4,P20393,Q12948,Q9ULX6,Q14934,Q49AN0,Q53ET0,Q9Y4H2,P36896,P50548,P36897,P28482,P47974,P07949,Q9UM73,Q07352,P36894,P35568,Q9C0K0,P15822,P49841,Q8N9B5,Q16594,Q09472,Q12888,Q9Y3T9,O95936,Q93009,Q01538,Q15648,Q12837,…
GO:BP	nucleobase-containing compound metabolic process	GO:0006139	1.21e-33	32.91790652	5006	2254	964	16070	Q8N108,Q7LFL8,Q01658,Q12849,Q8NAV1,O60341,Q8N3X6,Q9Y6R1,Q9NYF8,Q99684,Q9UHV7,Q92922,Q14119,Q9UGU0,Q07955,A1YPR0,P20585,Q9UPN9,P38432,P55085,Q12873,Q5VWQ8,P49761,P35453,Q96CK0,O75151,P49760,Q9H4X1,P28356,Q15139,P20393,Q12948,Q9ULX6,Q14934,Q49AN0,Q53ET0,P36896,P50548,P36897,P28482,P47974,P07949,Q9UM73,Q07352,P36894,Q9C0K0,Q9UQ84,O15457,P15822,Q8N9B5,Q16594,P78362,Q09472,Q12888,Q9Y3T9,O95936,Q93009,…
GO:BP	positive regulation of transcription, DNA-templated	GO:0045893	2.32e-33	32.63445944	1285	2254	343	16070	Q01658,O60341,Q9NYF8,Q9UHV7,Q92922,Q14119,Q9UGU0,P55085,Q5VWQ8,P35453,Q9H4X1,P28356,Q15139,P20393,Q12948,Q9ULX6,Q14934,Q53ET0,P36897,P07949,P36894,Q9C0K0,P15822,Q16594,Q09472,Q12888,O95936,Q15648,Q12837,O00571,Q92585,Q13950,Q13207,Q96A56,Q13627,Q9GZU2,Q96EB6,O43474,P55201,Q01851,O60885,P10275,Q9H2U1,Q00839,Q9H3D4,Q92793,Q9H2X6,Q9Y2G1,P04637,Q8IWI9,Q8IXJ6,O94916,O15119,Q16254,P46100,Q06945,Q92794,…
GO:BP	positive regulation of nucleic acid-templated transcription	GO:1903508	2.32e-33	32.63445944	1285	2254	343	16070	Q01658,O60341,Q9NYF8,Q9UHV7,Q92922,Q14119,Q9UGU0,P55085,Q5VWQ8,P35453,Q9H4X1,P28356,Q15139,P20393,Q12948,Q9ULX6,Q14934,Q53ET0,P36897,P07949,P36894,Q9C0K0,P15822,Q16594,Q09472,Q12888,O95936,Q15648,Q12837,O00571,Q92585,Q13950,Q13207,Q96A56,Q13627,Q9GZU2,Q96EB6,O43474,P55201,Q01851,O60885,P10275,Q9H2U1,Q00839,Q9H3D4,Q92793,Q9H2X6,Q9Y2G1,P04637,Q8IWI9,Q8IXJ6,O94916,O15119,Q16254,P46100,Q06945,Q92794,…
GO:BP	positive regulation of RNA biosynthetic process	GO:1902680	2.62e-33	32.58177867	1286	2254	343	16070	Q01658,O60341,Q9NYF8,Q9UHV7,Q92922,Q14119,Q9UGU0,P55085,Q5VWQ8,P35453,Q9H4X1,P28356,Q15139,P20393,Q12948,Q9ULX6,Q14934,Q53ET0,P36897,P07949,P36894,Q9C0K0,P15822,Q16594,Q09472,Q12888,O95936,Q15648,Q12837,O00571,Q92585,Q13950,Q13207,Q96A56,Q13627,Q9GZU2,Q96EB6,O43474,P55201,Q01851,O60885,P10275,Q9H2U1,Q00839,Q9H3D4,Q92793,Q9H2X6,Q9Y2G1,P04637,Q8IWI9,Q8IXJ6,O94916,O15119,Q16254,P46100,Q06945,Q92794,…
GO:BP	regulation of transcription, DNA-templated	GO:0006355	3.62e-33	32.44131697	3039	2254	651	16070	Q8N108,Q7LFL8,Q01658,O60341,Q8N3X6,Q9NYF8,Q99684,Q9UHV7,Q92922,Q14119,Q9UGU0,A1YPR0,Q9UPN9,P55085,Q12873,Q5VWQ8,P35453,Q96CK0,O75151,Q9H4X1,P28356,Q15139,P20393,Q12948,Q9ULX6,Q14934,Q49AN0,Q53ET0,P36896,P50548,P36897,P28482,P07949,Q9UM73,P36894,Q9C0K0,P15822,Q8N9B5,Q16594,Q09472,Q12888,Q9Y3T9,O95936,Q93009,Q01538,Q15648,Q12837,P46087,O00571,Q92585,Q13950,Q9NQR1,Q13207,P61978,Q96A56,Q13627,Q9GZU2,…
GO:BP	regulation of RNA biosynthetic process	GO:2001141	3.83e-33	32.41623603	3046	2254	652	16070	Q8N108,Q7LFL8,Q01658,O60341,Q8N3X6,Q9NYF8,Q99684,Q9UHV7,Q92922,Q14119,Q9UGU0,A1YPR0,Q9UPN9,P55085,Q12873,Q5VWQ8,P35453,Q96CK0,O75151,Q9H4X1,P28356,Q15139,P20393,Q12948,Q9ULX6,Q14934,Q49AN0,Q53ET0,P36896,P50548,P36897,P28482,P07949,Q9UM73,P36894,Q9C0K0,P15822,Q8N9B5,Q16594,Q09472,Q12888,Q9Y3T9,O95936,Q93009,Q01538,Q15648,Q12837,P46087,O00571,Q92585,Q13950,Q9NQR1,Q13207,P61978,Q96A56,Q13627,Q9GZU2,…
GO:BP	regulation of nitrogen compound metabolic process	GO:0051171	4.87e-33	32.31212751	4900	2254	945	16070	Q8N108,Q7LFL8,Q01658,Q12849,Q13153,O60341,Q8N3X6,Q9Y6R1,Q9NYF8,Q99684,Q9UHV7,Q92922,Q14119,Q9UGU0,Q07955,A1YPR0,P20585,Q9UPN9,P55085,Q12873,P08648,Q08379,Q5VWQ8,P49761,Q86UL8,Q8IZY2,P35453,Q96CK0,O75151,P09529,P49760,Q08629,Q9H4X1,P28356,P05155,Q15139,Q9UL54,Q9H2G4,P20393,Q12948,P25686,Q9ULX6,Q14934,Q14318,Q49AN0,Q53ET0,P36896,P15056,P50548,Q8NER5,P22681,P36897,P28482,P47974,P07949,Q9UM73,P11362,…
GO:BP	regulation of nucleic acid-templated transcription	GO:1903506	4.92e-33	32.30805048	3043	2254	651	16070	Q8N108,Q7LFL8,Q01658,O60341,Q8N3X6,Q9NYF8,Q99684,Q9UHV7,Q92922,Q14119,Q9UGU0,A1YPR0,Q9UPN9,P55085,Q12873,Q5VWQ8,P35453,Q96CK0,O75151,Q9H4X1,P28356,Q15139,P20393,Q12948,Q9ULX6,Q14934,Q49AN0,Q53ET0,P36896,P50548,P36897,P28482,P07949,Q9UM73,P36894,Q9C0K0,P15822,Q8N9B5,Q16594,Q09472,Q12888,Q9Y3T9,O95936,Q93009,Q01538,Q15648,Q12837,P46087,O00571,Q92585,Q13950,Q9NQR1,Q13207,P61978,Q96A56,Q13627,Q9GZU2,…
GO:BP	positive regulation of transcription by RNA polymerase II	GO:0045944	3.07e-32	31.51269212	984	2254	281	16070	Q01658,O60341,Q9NYF8,Q9UHV7,Q14119,Q9UGU0,P55085,Q5VWQ8,P35453,Q9H4X1,P28356,Q15139,P20393,Q12948,Q9ULX6,Q14934,Q53ET0,P36894,Q9C0K0,P15822,Q16594,Q09472,Q12888,O95936,Q15648,Q12837,O00571,Q92585,Q13950,Q13207,Q9GZU2,Q96EB6,O43474,Q01851,O60885,P10275,Q9H2U1,Q00839,Q9H3D4,Q92793,Q9H2X6,P04637,Q8IWI9,Q8IXJ6,O94916,O15119,Q16254,P46100,Q06945,Q92794,Q9HCK8,Q92841,P18146,Q6ZW49,P19838,Q9Y5B9,P51532,…
GO:BP	regulation of biosynthetic process	GO:0009889	1.82e-31	30.74109805	3645	2254	743	16070	Q8N108,Q7LFL8,Q01658,O60341,Q8N3X6,Q9NYF8,Q99684,Q9UHV7,Q92922,Q14119,Q9UGU0,A1YPR0,P20585,Q9UPN9,P55085,Q12873,Q08379,Q5VWQ8,Q8IZY2,P35453,Q96CK0,O75151,P49760,Q9H4X1,P28356,Q15139,Q9H2G4,P20393,Q12948,Q9ULX6,Q14934,Q49AN0,Q53ET0,Q9Y4H2,P36896,P50548,P36897,P28482,P47974,P07949,Q9UM73,Q07352,P36894,P35568,Q9C0K0,P15822,P49841,Q8N9B5,Q16594,Q09472,Q12888,Q9Y3T9,O95936,Q93009,Q01538,Q15648,Q12837,…
GO:BP	regulation of cellular metabolic process	GO:0031323	3.18e-31	30.49739544	5280	2254	995	16070	Q8N108,Q7LFL8,Q01658,Q12849,Q13153,O60341,Q8N3X6,Q9Y6R1,Q9NYF8,Q99684,Q9UHV7,Q92922,Q14119,Q9UGU0,Q07955,A1YPR0,P20585,Q9UPN9,P55085,Q12873,P08648,Q08379,Q5VWQ8,P49761,Q86UL8,Q5T8A7,Q8IZY2,P35453,Q96CK0,O75151,P09529,P49760,Q08629,Q9H4X1,P28356,P05155,Q15139,Q9UL54,Q9H2G4,P20393,Q12948,P25686,Q9ULX6,Q14934,Q14318,Q49AN0,Q53ET0,Q9Y4H2,P36896,P15056,P50548,Q8NER5,P22681,P36897,P28482,P47974,P07949,…
GO:BP	positive regulation of macromolecule biosynthetic process	GO:0010557	4.44e-31	30.35280351	1479	2254	373	16070	Q01658,O60341,Q9NYF8,Q9UHV7,Q92922,Q14119,Q9UGU0,P55085,Q08379,Q5VWQ8,P35453,Q9H4X1,P28356,Q15139,P20393,Q12948,Q9ULX6,Q14934,Q53ET0,Q9Y4H2,P36897,P28482,P07949,P36894,P35568,Q9C0K0,P15822,Q16594,Q09472,Q12888,O95936,Q15648,Q12837,O00571,Q92585,Q13950,Q13207,Q96A56,Q13627,Q9GZU2,Q96EB6,O43474,P55201,Q01851,O60885,P10275,Q9H2U1,Q00839,Q9H3D4,Q92793,Q9H2X6,Q9Y2G1,P04637,Q8IWI9,Q8IXJ6,O94916,O15119,…
GO:BP	regulation of primary metabolic process	GO:0080090	5.84e-31	30.23349402	5069	2254	962	16070	Q8N108,Q7LFL8,Q01658,Q12849,Q13153,O60341,Q8N3X6,Q9Y6R1,Q9NYF8,Q99684,Q9UHV7,Q92922,Q14119,Q9UGU0,Q07955,A1YPR0,P20585,Q9UPN9,P55085,Q12873,P08648,Q08379,Q5VWQ8,P49761,Q86UL8,Q8IZY2,P35453,Q96CK0,O75151,P09529,P49760,Q08629,Q9H4X1,P28356,P05155,Q15139,Q9UL54,P09683,Q9H2G4,P20393,Q12948,P25686,Q9ULX6,Q14934,Q14318,Q49AN0,Q53ET0,Q9Y4H2,P36896,P15056,P50548,Q8NER5,P22681,P36897,P28482,P47974,P07949,…
GO:BP	regulation of macromolecule metabolic process	GO:0060255	8.9e-31	30.05083996	5447	2254	1018	16070	Q8N108,Q7LFL8,Q01658,Q12849,Q13153,O60341,Q8N3X6,Q9NYF8,Q99684,Q9UHV7,Q92922,Q14119,Q9UGU0,Q07955,A1YPR0,P20585,Q9UPN9,P55085,Q12873,P08648,Q08379,Q5VWQ8,P49761,Q86UL8,Q8IZY2,P35453,Q96CK0,O75151,P09529,P49760,Q08629,Q9H4X1,P28356,P05155,Q15139,Q9UL54,Q9H2G4,P20393,Q12948,P25686,Q9ULX6,Q14934,Q14318,Q49AN0,Q53ET0,Q9Y4H2,P36896,P15056,P50548,Q8NER5,P22681,P36897,P28482,P47974,P07949,Q9UM73,Q14160,…
GO:BP	heterocycle metabolic process	GO:0046483	1.16e-30	29.93614371	5144	2254	972	16070	Q8N108,Q7LFL8,Q01658,Q12849,Q8NAV1,O60341,Q8N3X6,Q9Y6R1,Q9NYF8,Q99684,Q9UHV7,Q92922,Q14119,Q9UGU0,Q07955,A1YPR0,P20585,Q9UPN9,P38432,P55085,Q12873,Q5VWQ8,P49761,P35453,Q96CK0,O75151,P49760,Q9H4X1,P28356,Q15139,P20393,Q12948,Q9ULX6,Q14934,Q49AN0,Q53ET0,P36896,P50548,P36897,P28482,P47974,P07949,Q9UM73,Q07352,P36894,Q9C0K0,Q9UQ84,O15457,P15822,Q8N9B5,Q16594,P78362,Q09472,Q12888,Q9Y3T9,O95936,Q93009,…
GO:BP	macromolecule metabolic process	GO:0043170	4e-30	29.39767631	8284	2254	1421	16070	Q8N108,Q9NSY1,Q7LFL8,Q01658,Q12849,Q13153,Q8NAV1,O60341,Q8N3X6,Q9NYF8,Q99684,Q8TCJ2,Q9H832,Q9UHV7,Q92922,Q14119,Q9UGU0,Q07955,Q9BZE1,A1YPR0,P20585,Q9UPN9,P38432,P55085,Q12873,Q9NXW2,P08648,Q08379,Q5VWQ8,P49761,Q86UL8,Q8IWT3,Q13724,Q9Y6R0,Q8IZY2,P35453,Q96CK0,O75151,P09529,P49760,Q08629,Q9H4X1,P28356,P05155,O94953,Q15139,Q9UL54,P51888,Q9H2G4,P20393,Q12948,P25686,Q9ULX6,Q14934,Q14318,Q49AN0,Q53ET0,…
GO:BP	cellular aromatic compound metabolic process	GO:0006725	1.36e-29	28.86621443	5174	2254	972	16070	Q8N108,Q7LFL8,Q01658,Q12849,Q8NAV1,O60341,Q8N3X6,Q9Y6R1,Q9NYF8,Q99684,Q9UHV7,Q92922,Q14119,Q9UGU0,Q07955,A1YPR0,P20585,Q9UPN9,P38432,P55085,Q12873,Q5VWQ8,P49761,P35453,Q96CK0,O75151,P49760,Q9H4X1,P28356,Q15139,P20393,Q12948,Q9ULX6,Q14934,Q49AN0,Q53ET0,P36896,P50548,P36897,P28482,P47974,P07949,Q9UM73,Q07352,P36894,Q9C0K0,Q9UQ84,O15457,P15822,Q8N9B5,Q16594,P78362,Q09472,Q12888,Q9Y3T9,O95936,Q93009,…
GO:BP	positive regulation of gene expression	GO:0010628	2.7e-29	28.56837282	1920	2254	447	16070	Q01658,O60341,Q9NYF8,Q9UHV7,Q92922,Q14119,Q9UGU0,P55085,Q5VWQ8,P35453,Q9H4X1,P28356,Q15139,P20393,Q12948,Q9ULX6,Q14934,Q53ET0,P15056,P36897,P28482,P07949,Q14160,P36894,Q9C0K0,P15822,P49841,Q16594,P78362,Q09472,Q12888,O95936,Q15648,Q12837,O00571,Q92585,Q13950,Q13207,Q96A56,Q13627,Q9GZU2,Q96EB6,O43474,P55201,Q01851,Q9BX46,O60885,P10275,Q9H2U1,Q00839,Q9H3D4,Q92793,Q16676,Q9H2X6,Q9Y2G1,P04637,Q8IWI9,…
GO:BP	positive regulation of cellular biosynthetic process	GO:0031328	3.44e-28	27.46352184	1553	2254	378	16070	Q01658,O60341,Q9NYF8,Q9UHV7,Q92922,Q14119,Q9UGU0,P55085,Q08379,Q5VWQ8,P35453,Q9H4X1,P28356,Q15139,P20393,Q12948,Q9ULX6,Q14934,Q53ET0,Q9Y4H2,P36897,P28482,P07949,P36894,P35568,Q9C0K0,P15822,Q16594,Q09472,Q12888,O95936,Q15648,Q12837,O00571,Q92585,Q13950,Q13207,Q96A56,Q13627,Q9GZU2,Q96EB6,O43474,P55201,Q01851,O60885,P10275,Q9H2U1,Q00839,Q9H3D4,Q92793,Q9H2X6,Q9Y2G1,P04637,Q8IWI9,Q8IXJ6,O94916,O15119,…
GO:BP	nucleobase-containing compound biosynthetic process	GO:0034654	7.13e-28	27.14689914	3603	2254	722	16070	Q8N108,Q7LFL8,Q01658,O60341,Q8N3X6,Q9NYF8,Q99684,Q9UHV7,Q92922,Q14119,Q9UGU0,A1YPR0,Q9UPN9,P55085,Q12873,Q5VWQ8,P35453,Q96CK0,O75151,Q9H4X1,P28356,Q15139,P20393,Q12948,Q9ULX6,Q14934,Q49AN0,Q53ET0,P36896,P50548,P36897,P28482,P07949,Q9UM73,P36894,Q9C0K0,P15822,Q8N9B5,Q16594,Q09472,Q12888,Q9Y3T9,O95936,Q93009,Q01538,Q15648,Q12837,P46087,O00571,Q92585,Q13950,Q9NQR1,Q13207,P61978,Q96A56,O15164,Q13627,…
GO:BP	positive regulation of biosynthetic process	GO:0009891	3.71e-27	26.43105681	1576	2254	379	16070	Q01658,O60341,Q9NYF8,Q9UHV7,Q92922,Q14119,Q9UGU0,P55085,Q08379,Q5VWQ8,P35453,Q9H4X1,P28356,Q15139,P20393,Q12948,Q9ULX6,Q14934,Q53ET0,Q9Y4H2,P36897,P28482,P07949,P36894,P35568,Q9C0K0,P15822,Q16594,Q09472,Q12888,O95936,Q15648,Q12837,O00571,Q92585,Q13950,Q13207,Q96A56,Q13627,Q9GZU2,Q96EB6,O43474,P55201,Q01851,O60885,P10275,Q9H2U1,Q00839,Q9H3D4,Q92793,Q9H2X6,Q9Y2G1,P04637,O14514,Q8IWI9,Q8IXJ6,O94916,…
GO:BP	heterocycle biosynthetic process	GO:0018130	4.89e-27	26.31110031	3656	2254	727	16070	Q8N108,Q7LFL8,Q01658,O60341,Q8N3X6,Q9NYF8,Q99684,Q9UHV7,Q92922,Q14119,Q9UGU0,A1YPR0,Q9UPN9,P55085,Q12873,Q5VWQ8,P35453,Q96CK0,O75151,Q9H4X1,P28356,Q15139,P20393,Q12948,Q9ULX6,Q14934,Q49AN0,Q53ET0,P36896,P50548,P36897,P28482,P07949,Q9UM73,P36894,Q9C0K0,P15822,Q8N9B5,Q16594,Q09472,Q12888,Q9Y3T9,O95936,Q93009,Q01538,Q15648,Q12837,P46087,O00571,Q92585,Q13950,Q9NQR1,Q13207,P61978,Q96A56,O15164,Q13627,…
GO:BP	cellular macromolecule biosynthetic process	GO:0034645	6.18e-27	26.20887826	4324	2254	831	16070	Q8N108,Q7LFL8,Q01658,O60341,Q8N3X6,Q9NYF8,Q99684,Q8TCJ2,Q9UHV7,Q92922,Q14119,Q9UGU0,Q9BZE1,A1YPR0,P20585,Q9UPN9,P55085,Q12873,Q08379,Q5VWQ8,Q13724,Q8IZY2,P35453,Q96CK0,O75151,Q9H4X1,P28356,Q15139,Q9H2G4,P20393,Q12948,Q9ULX6,Q14934,Q49AN0,Q53ET0,Q9Y4H2,P36896,P50548,P36897,P28482,P47974,P07949,Q9UM73,Q07352,P36894,P35568,Q9C0K0,Q9UQ84,P15822,P49841,Q8N9B5,Q16594,P78362,Q09472,Q12888,Q9Y3T9,O95936,…
GO:BP	macromolecule biosynthetic process	GO:0009059	7.87e-27	26.10389551	4392	2254	841	16070	Q8N108,Q7LFL8,Q01658,O60341,Q8N3X6,Q9NYF8,Q99684,Q8TCJ2,Q9UHV7,Q92922,Q14119,Q9UGU0,Q9BZE1,A1YPR0,P20585,Q9UPN9,P55085,Q12873,Q08379,Q5VWQ8,Q13724,Q8IZY2,P35453,Q96CK0,O75151,Q9H4X1,P28356,Q15139,P51888,Q9H2G4,P20393,Q12948,Q9ULX6,Q14934,Q49AN0,Q53ET0,Q9Y4H2,P36896,P50548,P36897,P28482,P47974,P07949,Q9UM73,Q07352,P36894,P35568,Q9C0K0,Q9UQ84,P15822,P49841,Q8N9B5,Q16594,P78362,Q09472,Q12888,Q9Y3T9,…
GO:BP	positive regulation of macromolecule metabolic process	GO:0010604	8.85e-27	26.05297753	2869	2254	599	16070	Q01658,Q12849,Q13153,O60341,Q9NYF8,Q9UHV7,Q92922,Q14119,Q9UGU0,P55085,P08648,Q08379,Q5VWQ8,Q86UL8,P35453,P09529,Q9H4X1,P28356,Q15139,Q9UL54,P20393,Q12948,P25686,Q9ULX6,Q14934,Q53ET0,Q9Y4H2,P15056,Q8NER5,P36897,P28482,P47974,P07949,Q9UM73,Q14160,P11362,P21860,Q07352,P36894,P35568,Q9C0K0,P15822,P49841,Q16594,P78362,Q09472,Q12888,O95936,Q93009,Q9NYY3,Q15648,Q12837,O00571,Q92585,Q13950,Q14671,Q13207,…
GO:BP	aromatic compound biosynthetic process	GO:0019438	1.13e-26	25.94872144	3660	2254	726	16070	Q8N108,Q7LFL8,Q01658,O60341,Q8N3X6,Q9NYF8,Q99684,Q9UHV7,Q92922,Q14119,Q9UGU0,A1YPR0,Q9UPN9,P55085,Q12873,Q5VWQ8,P35453,Q96CK0,O75151,Q9H4X1,P28356,Q15139,P20393,Q12948,Q9ULX6,Q14934,Q49AN0,Q53ET0,P36896,P50548,P36897,P28482,P07949,Q9UM73,P36894,Q9C0K0,P15822,Q8N9B5,Q16594,Q09472,Q12888,Q9Y3T9,O95936,Q93009,Q01538,Q15648,Q12837,P46087,O00571,Q92585,Q13950,Q9NQR1,Q13207,P61978,Q96A56,O15164,Q13627,…
GO:BP	positive regulation of nitrogen compound metabolic process	GO:0051173	2.99e-26	25.52378759	2549	2254	544	16070	Q01658,Q12849,Q13153,O60341,Q9Y6R1,Q9NYF8,Q9UHV7,Q92922,Q14119,Q9UGU0,P55085,P08648,Q08379,Q5VWQ8,Q86UL8,P35453,P09529,Q9H4X1,P28356,Q15139,Q9UL54,P20393,Q12948,P25686,Q9ULX6,Q14934,Q53ET0,P15056,Q8NER5,P36897,P28482,P47974,P07949,Q9UM73,P11362,P21860,Q07352,P36894,Q9C0K0,P15822,P49841,Q16594,Q09472,Q12888,O95936,Q93009,Q9NYY3,Q15648,Q12837,O00571,Q92585,Q13950,Q14671,Q13207,Q96A56,Q13627,P53801,…
GO:BP	developmental process	GO:0032502	3.63e-26	25.43985374	4699	2254	885	16070	Q9NSY1,Q13153,O60341,Q99684,Q9BXB4,Q8N302,Q14119,P20585,Q9H6S0,P55085,P08648,Q5VWQ8,Q86UL8,Q9Y6R0,Q9C0C4,P35453,O75151,P09529,Q08629,Q9H4X1,P28356,Q0ZGT2,Q15139,Q9UL54,P09683,P51888,P20393,O60292,Q12948,O43166,Q9Y4H2,P36896,P15056,P50548,Q8NER5,P36897,P28482,P47974,P07949,Q9UM73,Q14160,P11362,P21860,Q07352,P49771,P36894,Q2MJR0,Q9NRY4,P49841,P78362,Q08999,Q09472,Q12888,O95936,Q15648,Q12837,O00571,…
GO:BP	anatomical structure development	GO:0048856	6.48e-26	25.18830812	4263	2254	817	16070	Q9NSY1,Q13153,O60341,Q99684,Q8N302,Q14119,P20585,Q9H6S0,P55085,P08648,Q5VWQ8,Q86UL8,Q9Y6R0,Q9C0C4,P35453,O75151,P09529,Q08629,Q9H4X1,P28356,Q0ZGT2,Q15139,Q9UL54,P09683,P51888,P20393,O60292,Q12948,O43166,Q9Y4H2,P36896,P15056,Q8NER5,P36897,P28482,P47974,P07949,Q9UM73,Q14160,P11362,P21860,Q07352,P49771,P36894,Q2MJR0,Q9NRY4,P49841,P78362,Q09472,Q12888,O95936,Q15648,Q12837,Q92585,Q13950,Q13207,Q13627,…
GO:BP	regulation of metabolic process	GO:0019222	9.01e-26	25.04551147	5957	2254	1071	16070	Q8N108,Q7LFL8,Q01658,Q12849,Q13153,O60341,Q8N3X6,Q9Y6R1,Q9NYF8,Q99684,Q9UHV7,Q92922,Q14119,Q9UGU0,Q07955,A1YPR0,P20585,Q9UPN9,P55085,Q12873,P08648,Q08379,Q5VWQ8,P49761,Q86UL8,Q5T8A7,Q8IZY2,P35453,Q96CK0,O75151,P09529,P49760,Q08629,Q9H4X1,P28356,P05155,Q15139,Q9UL54,P09683,Q9H2G4,P20393,Q12948,P25686,Q9ULX6,Q14934,Q14318,Q49AN0,Q53ET0,Q9Y4H2,P36896,P15056,P50548,Q8NER5,P22681,P36897,P28482,P47974,…
GO:BP	organic cyclic compound metabolic process	GO:1901360	2.59e-25	24.58686488	5369	2254	982	16070	Q8N108,Q7LFL8,Q01658,Q12849,Q8NAV1,O60341,Q8N3X6,Q9Y6R1,Q9NYF8,Q99684,Q9UHV7,Q92922,Q14119,Q9UGU0,Q07955,A1YPR0,P20585,Q9UPN9,P38432,P55085,Q12873,Q5VWQ8,P49761,P35453,Q96CK0,O75151,P49760,Q9H4X1,P28356,Q15139,P20393,Q12948,Q9ULX6,Q14934,Q49AN0,Q53ET0,P36896,P50548,P36897,P28482,P47974,P07949,Q9UM73,Q07352,P36894,Q9C0K0,Q9UQ84,O15457,P15822,Q8N9B5,Q16594,P78362,Q09472,Q12888,Q9Y3T9,O95936,Q93009,…
GO:BP	RNA splicing	GO:0008380	5.44e-25	24.26473661	405	2254	142	16070	Q12849,Q8NAV1,Q07955,P38432,P49761,P49760,P78362,P61978,Q13627,Q9BX46,Q9BUJ2,Q00839,Q8IX12,Q92841,Q07021,Q8TAD8,O95365,O15234,Q15233,Q9BXP5,Q15696,P18583,Q9BXM0,Q13595,P0DN76,Q9Y2W1,Q92733,Q12872,Q01081,Q7Z6J9,Q9BRL6,Q9C0J8,Q13243,Q01130,Q9UQ35,P23246,P19544,P62318,P14678,Q16629,Q8TA86,Q96K80,Q8WVK2,Q12874,P51991,Q9NQ29,Q05519,Q15029,Q9UPE1,Q9Y4C8,O14776,P49756,P78332,Q13151,P11940,O15042,Q08170,…
GO:BP	positive regulation of cellular metabolic process	GO:0031325	7.79e-25	24.10850031	2727	2254	568	16070	Q01658,Q12849,Q13153,O60341,Q9Y6R1,Q9NYF8,Q9UHV7,Q92922,Q14119,Q9UGU0,P55085,P08648,Q08379,Q5VWQ8,Q86UL8,P35453,P09529,Q9H4X1,P28356,Q15139,Q9UL54,P20393,Q12948,P25686,Q9ULX6,Q14934,Q53ET0,Q9Y4H2,P15056,Q8NER5,P36897,P28482,P47974,P07949,Q9UM73,Q14160,P11362,P21860,Q07352,P36894,P35568,Q9C0K0,P15822,P49841,Q16594,Q09472,Q12888,O95936,Q93009,Q9NYY3,Q15648,Q12837,O00571,Q92585,Q13950,Q14671,Q13207,…
GO:BP	organic cyclic compound biosynthetic process	GO:1901362	8.48e-24	23.07136097	3789	2254	734	16070	Q8N108,Q7LFL8,Q01658,O60341,Q8N3X6,Q9NYF8,Q99684,Q9UHV7,Q92922,Q14119,Q9UGU0,A1YPR0,Q9UPN9,P55085,Q12873,Q5VWQ8,P35453,Q96CK0,O75151,Q9H4X1,P28356,Q15139,P20393,Q12948,Q9ULX6,Q14934,Q49AN0,Q53ET0,P36896,P50548,P36897,P28482,P07949,Q9UM73,P36894,Q9C0K0,P15822,Q8N9B5,Q16594,Q09472,Q12888,Q9Y3T9,O95936,Q93009,Q01538,Q15648,Q12837,P46087,O00571,Q92585,Q13950,Q9NQR1,Q13207,P61978,Q96A56,O15164,Q13627,…
GO:BP	negative regulation of nucleobase-containing compound metabolic process	GO:0045934	1.63e-23	22.78736606	1314	2254	320	16070	Q8N108,Q7LFL8,Q01658,O60341,Q9NYF8,Q99684,P20585,Q9UPN9,Q12873,Q5VWQ8,Q96CK0,O75151,P28356,P20393,Q12948,Q14934,Q49AN0,P50548,P15822,Q09472,Q12888,Q9Y3T9,O95936,Q15648,Q12837,Q13950,Q9NQR1,Q13207,Q9GZU2,Q15910,Q96EB6,O43474,Q01851,Q9BX46,Q9UER7,P10275,Q9H2U1,Q8N2W9,Q00839,Q9H3D4,P21675,Q96KQ7,Q92793,Q16676,A5YKK6,O00257,O94992,P04637,O43159,Q8IWI9,Q8IXJ6,O15119,Q16254,P46100,Q92794,Q9HCK8,Q96BF6,…
GO:BP	multicellular organism development	GO:0007275	3.26e-23	22.48706782	3729	2254	722	16070	Q9NSY1,Q13153,O60341,Q99684,Q8N302,Q14119,P20585,P55085,P08648,Q5VWQ8,Q86UL8,Q9Y6R0,Q9C0C4,P35453,O75151,P09529,Q08629,Q9H4X1,P28356,Q0ZGT2,Q15139,Q9UL54,P09683,P51888,P20393,O60292,Q12948,O43166,Q9Y4H2,P36896,P15056,Q8NER5,P36897,P28482,P47974,P07949,Q9UM73,Q14160,P11362,P21860,Q07352,P49771,P36894,Q2MJR0,Q9NRY4,P49841,P78362,Q09472,Q12888,O95936,Q15648,Q12837,Q92585,Q13950,Q13207,Q13627,Q08345,…
GO:BP	negative regulation of RNA metabolic process	GO:0051253	3.47e-23	22.45918415	1227	2254	303	16070	Q8N108,Q7LFL8,Q01658,O60341,Q9NYF8,Q99684,Q9UPN9,Q12873,Q5VWQ8,Q96CK0,O75151,P28356,P20393,Q12948,Q14934,Q49AN0,P50548,P15822,Q09472,Q9Y3T9,O95936,Q15648,Q12837,Q13950,Q9NQR1,Q13207,Q9GZU2,Q15910,Q96EB6,O43474,Q01851,Q9BX46,Q9UER7,P10275,Q9H2U1,Q8N2W9,Q00839,Q9H3D4,P21675,Q96KQ7,Q92793,Q16676,A5YKK6,O00257,O94992,P04637,O43159,Q8IWI9,Q8IXJ6,O15119,Q16254,P46100,Q92794,Q9HCK8,Q96BF6,P19838,P51532,…
GO:BP	positive regulation of metabolic process	GO:0009893	3.94e-23	22.40404893	3139	2254	628	16070	Q01658,Q12849,Q13153,O60341,Q9Y6R1,Q9NYF8,Q9UHV7,Q92922,Q14119,Q9UGU0,P55085,P08648,Q08379,Q5VWQ8,Q86UL8,P35453,P09529,Q9H4X1,P28356,Q15139,Q9UL54,P09683,P20393,Q12948,P25686,Q9ULX6,Q14934,Q53ET0,Q9Y4H2,P15056,Q8NER5,P36897,P28482,P47974,P07949,Q9UM73,Q14160,P11362,P21860,Q07352,P36894,P35568,Q9C0K0,P15822,P49841,Q16594,P78362,Q09472,Q12888,O95936,Q93009,Q9NYY3,Q15648,Q12837,O00571,Q92585,Q13950,…
GO:BP	negative regulation of macromolecule biosynthetic process	GO:0010558	5.14e-23	22.28872123	1312	2254	318	16070	Q8N108,Q7LFL8,Q01658,O60341,Q9NYF8,Q99684,P20585,Q9UPN9,Q12873,Q5VWQ8,Q8IZY2,Q96CK0,O75151,P28356,Q9H2G4,P20393,Q12948,Q14934,Q49AN0,P50548,P47974,Q07352,P15822,P49841,Q09472,Q9Y3T9,O95936,Q15648,Q12837,O00571,Q13950,Q14671,Q9NQR1,Q13207,Q9GZU2,Q15910,Q96EB6,O43474,Q01851,Q9BX46,Q9UER7,P10275,Q9H2U1,Q8N2W9,Q00839,Q9H3D4,P21675,Q96KQ7,Q92793,Q16676,A5YKK6,O00257,O94992,P04637,O43159,Q8IWI9,Q8IXJ6,…
GO:BP	negative regulation of cellular macromolecule biosynthetic process	GO:2000113	5.14e-23	22.28872123	1301	2254	316	16070	Q8N108,Q7LFL8,Q01658,O60341,Q9NYF8,Q99684,P20585,Q9UPN9,Q12873,Q5VWQ8,Q8IZY2,O75151,P28356,Q9H2G4,P20393,Q12948,Q14934,Q49AN0,P50548,P47974,Q07352,P15822,P49841,Q09472,Q9Y3T9,O95936,Q15648,Q12837,O00571,Q13950,Q14671,Q9NQR1,Q13207,Q9GZU2,Q15910,Q96EB6,O43474,Q01851,Q9BX46,Q9UER7,P10275,Q9H2U1,Q8N2W9,Q00839,Q9H3D4,P21675,Q96KQ7,Q92793,Q16676,A5YKK6,O00257,O94992,P04637,O43159,Q8IWI9,Q8IXJ6,O15119,…
GO:BP	regulation of cellular process	GO:0050794	1.11e-22	21.95569073	9617	2254	1567	16070	Q8N108,Q9NSY1,Q7LFL8,Q01658,Q12849,Q13153,O60341,Q8N3X6,Q9Y6R1,Q9NYF8,Q99684,Q8NEG4,Q8IWB9,O95715,Q96AG4,Q9H832,Q9UHV7,Q92922,Q8N302,Q14119,Q9UGU0,Q07955,A1YPR0,P20585,Q9UPN9,Q9H6S0,Q8WUY9,P55085,Q12873,P08648,Q08379,Q5VWQ8,P49761,Q86UL8,Q8IWT3,Q9BRK4,Q5T8A7,Q9BT09,Q9Y6R0,Q8IZY2,Q9C0C4,P35453,Q96CK0,O75151,Q9H7P9,Q9HCN2,P09529,P49760,Q96MF2,Q08629,Q9H4X1,P28356,Q96QZ7,P05155,Q0ZGT2,Q15139,Q9UL54,…
GO:BP	nervous system development	GO:0007399	1.29e-22	21.88951247	1638	2254	375	16070	Q13153,O60341,Q99684,Q5VWQ8,Q86UL8,Q9Y6R0,Q9C0C4,Q08629,Q0ZGT2,Q15139,Q9UL54,P09683,P20393,Q12948,O43166,Q9Y4H2,P36896,Q8NER5,P36897,P28482,P07949,Q9UM73,Q14160,P11362,P21860,Q9NRY4,P49841,Q09472,O95936,Q15648,Q12837,Q13950,Q13627,Q15154,Q01851,Q9H2U1,Q8TDI0,P21675,Q14999,Q9Y2G1,Q9NX09,O14514,Q8IXJ6,O15119,Q06945,O95996,Q9HCK8,P46379,O43435,P29376,Q13480,Q3V6T2,Q04912,P06400,Q6ZVC0,A0MZ66,Q02297,…
GO:BP	system development	GO:0048731	2.65e-22	21.5771955	3476	2254	678	16070	Q9NSY1,Q13153,O60341,Q99684,Q8N302,P20585,P55085,P08648,Q5VWQ8,Q86UL8,Q9Y6R0,Q9C0C4,P35453,O75151,P09529,Q08629,Q9H4X1,P28356,Q0ZGT2,Q15139,Q9UL54,P09683,P51888,P20393,O60292,Q12948,O43166,Q9Y4H2,P36896,P15056,Q8NER5,P36897,P28482,P47974,P07949,Q9UM73,Q14160,P11362,P21860,Q07352,P49771,P36894,Q2MJR0,Q9NRY4,P49841,P78362,Q09472,Q12888,O95936,Q15648,Q12837,Q92585,Q13950,Q13207,Q13627,Q15910,Q96EB6,…
GO:BP	positive regulation of biological process	GO:0048518	4.29e-22	21.36723331	5312	2254	958	16070	Q8N108,Q9NSY1,Q7LFL8,Q01658,Q12849,Q13153,O60341,Q9Y6R1,Q9NYF8,Q99684,Q96AG4,Q9BXB4,Q9H832,Q9UHV7,Q92922,Q8N302,Q14119,Q9UGU0,Q9H6S0,Q8WUY9,P55085,P08648,Q08379,Q5VWQ8,Q86UL8,Q9Y6R0,Q8IZY2,Q9C0C4,P35453,Q9H7P9,P09529,Q96MF2,Q9H4X1,P28356,Q96QZ7,P05155,Q15139,Q9UL54,P09683,P20393,Q12948,P25686,Q9ULX6,Q14934,Q53ET0,Q9Y4H2,P36896,P15056,Q8NER5,P22681,P36897,P28482,P47974,P07949,Q9UM73,Q14160,P11362,…
GO:BP	mRNA processing	GO:0006397	9.4e-22	21.02699288	429	2254	141	16070	Q12849,Q8NAV1,Q07955,P38432,Q9ULX6,Q07352,P78362,P61978,Q9BX46,Q9H2U1,Q9BUJ2,Q00839,Q8IX12,Q92841,Q07021,Q8TAD8,O95365,Q6PD62,Q8N7H5,P05067,O15234,Q15233,Q9BXP5,Q15696,P18583,Q13595,Q69YN4,Q5VYS8,P0DN76,Q9Y2W1,Q92733,Q12872,Q01081,Q9BRL6,Q9C0J8,Q13243,Q01130,Q9UQ35,P23246,P62318,P14678,Q16629,Q96K80,Q8WVK2,Q12874,P51991,Q5VT52,Q9NQ29,Q05519,Q15029,Q9UPE1,Q9Y4C8,O14776,P49756,Q7KZ85,P78332,Q13151,…
GO:BP	cellular nitrogen compound metabolic process	GO:0034641	1.17e-21	20.93363345	5651	2254	1006	16070	Q8N108,Q7LFL8,Q01658,Q12849,Q8NAV1,O60341,Q8N3X6,Q9Y6R1,Q9NYF8,Q99684,Q9UHV7,Q92922,Q14119,Q9UGU0,Q07955,Q9BZE1,A1YPR0,P20585,Q9UPN9,P38432,P55085,Q12873,Q5VWQ8,P49761,Q8IZY2,P35453,Q96CK0,O75151,P49760,Q9H4X1,P28356,Q15139,P20393,Q12948,Q9ULX6,Q14934,Q49AN0,Q53ET0,P36896,P50548,P36897,P28482,P47974,P07949,Q9UM73,Q07352,P36894,Q9C0K0,Q9UQ84,O15457,P15822,Q8N9B5,Q16594,P78362,Q09472,Q12888,Q9Y3T9,…
GO:BP	negative regulation of cellular biosynthetic process	GO:0031327	2.21e-21	20.65613551	1352	2254	320	16070	Q8N108,Q7LFL8,Q01658,O60341,Q9NYF8,Q99684,P20585,Q9UPN9,Q12873,Q5VWQ8,Q8IZY2,Q96CK0,O75151,P49760,P28356,Q9H2G4,P20393,Q12948,Q14934,Q49AN0,P50548,P47974,Q07352,P15822,P49841,Q09472,Q9Y3T9,O95936,Q15648,Q12837,O00571,Q13950,Q14671,Q9NQR1,Q13207,Q9GZU2,Q15910,Q96EB6,O43474,Q01851,Q9BX46,Q9UER7,P10275,Q9H2U1,Q8N2W9,Q00839,Q9H3D4,P21675,Q96KQ7,Q92793,Q16676,A5YKK6,O00257,O94992,P04637,O43159,Q8IWI9,…
GO:BP	cellular nitrogen compound biosynthetic process	GO:0044271	4.6e-21	20.33694176	4259	2254	794	16070	Q8N108,Q7LFL8,Q01658,O60341,Q8N3X6,Q9NYF8,Q99684,Q9UHV7,Q92922,Q14119,Q9UGU0,Q9BZE1,A1YPR0,Q9UPN9,P55085,Q12873,Q5VWQ8,P35453,Q96CK0,O75151,Q9H4X1,P28356,Q15139,P20393,Q12948,Q9ULX6,Q14934,Q49AN0,Q53ET0,P36896,P50548,P36897,P28482,P47974,P07949,Q9UM73,Q07352,P36894,Q9C0K0,P15822,Q8N9B5,Q16594,Q09472,Q12888,Q9Y3T9,O95936,Q93009,Q01538,Q15648,Q12837,P46087,O00571,Q92585,Q13950,Q14671,Q9NQR1,Q13207,…
GO:BP	negative regulation of nucleic acid-templated transcription	GO:1903507	6.87e-21	20.16328164	1130	2254	278	16070	Q8N108,Q7LFL8,Q01658,O60341,Q9NYF8,Q99684,Q9UPN9,Q12873,Q5VWQ8,Q96CK0,O75151,P28356,P20393,Q12948,Q14934,Q49AN0,P50548,P15822,Q09472,Q9Y3T9,O95936,Q15648,Q12837,Q13950,Q9NQR1,Q13207,Q9GZU2,Q15910,Q96EB6,O43474,Q01851,Q9UER7,P10275,Q8N2W9,Q00839,Q9H3D4,P21675,Q96KQ7,Q92793,Q16676,A5YKK6,O00257,O94992,P04637,O43159,Q8IWI9,Q8IXJ6,O15119,Q16254,P46100,Q92794,Q9HCK8,Q96BF6,P19838,P51532,O60907,O43435,…
GO:BP	negative regulation of RNA biosynthetic process	GO:1902679	7.79e-21	20.10854441	1131	2254	278	16070	Q8N108,Q7LFL8,Q01658,O60341,Q9NYF8,Q99684,Q9UPN9,Q12873,Q5VWQ8,Q96CK0,O75151,P28356,P20393,Q12948,Q14934,Q49AN0,P50548,P15822,Q09472,Q9Y3T9,O95936,Q15648,Q12837,Q13950,Q9NQR1,Q13207,Q9GZU2,Q15910,Q96EB6,O43474,Q01851,Q9UER7,P10275,Q8N2W9,Q00839,Q9H3D4,P21675,Q96KQ7,Q92793,Q16676,A5YKK6,O00257,O94992,P04637,O43159,Q8IWI9,Q8IXJ6,O15119,Q16254,P46100,Q92794,Q9HCK8,Q96BF6,P19838,P51532,O60907,O43435,…
GO:BP	negative regulation of transcription, DNA-templated	GO:0045892	8.14e-21	20.08922681	1126	2254	277	16070	Q8N108,Q7LFL8,Q01658,O60341,Q9NYF8,Q99684,Q9UPN9,Q12873,Q5VWQ8,O75151,P28356,P20393,Q12948,Q14934,Q49AN0,P50548,P15822,Q09472,Q9Y3T9,O95936,Q15648,Q12837,Q13950,Q9NQR1,Q13207,Q9GZU2,Q15910,Q96EB6,O43474,Q01851,Q9UER7,P10275,Q8N2W9,Q00839,Q9H3D4,P21675,Q96KQ7,Q92793,Q16676,A5YKK6,O00257,O94992,P04637,O43159,Q8IWI9,Q8IXJ6,O15119,Q16254,P46100,Q92794,Q9HCK8,Q96BF6,P19838,P51532,O60907,O43435,Q14526,…
GO:BP	negative regulation of biosynthetic process	GO:0009890	8.25e-21	20.08348128	1374	2254	322	16070	Q8N108,Q7LFL8,Q01658,O60341,Q9NYF8,Q99684,P20585,Q9UPN9,Q12873,Q5VWQ8,Q8IZY2,Q96CK0,O75151,P49760,P28356,Q9H2G4,P20393,Q12948,Q14934,Q49AN0,P50548,P47974,Q07352,P15822,P49841,Q09472,Q9Y3T9,O95936,Q15648,Q12837,O00571,Q13950,Q14671,Q9NQR1,Q13207,Q9GZU2,Q15910,Q96EB6,O43474,Q01851,Q9BX46,Q9UER7,P10275,Q9H2U1,Q8N2W9,Q00839,Q9H3D4,P21675,Q96KQ7,Q92793,Q16676,A5YKK6,O00257,O94992,P04637,O43159,Q8IWI9,…
GO:BP	regulation of biological process	GO:0050789	8.78e-20	19.05630769	10193	2254	1629	16070	Q8N108,Q9NSY1,Q7LFL8,Q01658,Q12849,Q13153,O60341,Q8N3X6,Q9Y6R1,Q9NYF8,Q99684,Q8NEG4,Q8IWB9,O95715,Q96AG4,Q9BXB4,Q9H832,Q9UHV7,Q92922,Q8N302,Q14119,Q9UGU0,Q07955,A1YPR0,P20585,Q9UPN9,Q9H6S0,Q8WUY9,P55085,Q12873,P08648,Q08379,Q5VWQ8,P49761,Q86UL8,Q8IWT3,Q9BRK4,Q5T8A7,Q9BT09,Q9Y6R0,Q8IZY2,Q9C0C4,P35453,Q96CK0,O75151,Q9H7P9,Q9HCN2,P09529,P49760,Q9NQX5,Q96MF2,Q08629,Q9H4X1,P28356,Q96QZ7,P05155,Q0ZGT2,…
GO:BP	negative regulation of cellular metabolic process	GO:0031324	1.38e-19	18.8605317	2124	2254	447	16070	Q8N108,Q7LFL8,Q01658,O60341,Q9NYF8,Q99684,P20585,Q9UPN9,Q12873,Q08379,Q5VWQ8,Q5T8A7,Q8IZY2,Q96CK0,O75151,P49760,Q08629,P28356,P05155,Q9H2G4,P20393,Q12948,P25686,Q14934,Q14318,Q49AN0,Q9Y4H2,P50548,P22681,P47974,Q13191,Q07352,Q2MJR0,P15822,P49841,Q16594,Q09472,Q12888,Q969K3,Q9Y3T9,O95936,Q93009,Q15648,Q12837,O00571,Q96Q15,Q13950,Q14671,Q9NQR1,Q13207,Q9GZU2,Q15910,Q96EB6,O43474,Q01851,Q9BX46,Q9UER7,…
GO:BP	positive regulation of cellular process	GO:0048522	1.59e-19	18.7990101	4764	2254	863	16070	Q8N108,Q9NSY1,Q7LFL8,Q01658,Q12849,Q13153,O60341,Q9Y6R1,Q9NYF8,Q99684,Q96AG4,Q9H832,Q9UHV7,Q92922,Q8N302,Q14119,Q9UGU0,Q9H6S0,Q8WUY9,P55085,P08648,Q08379,Q5VWQ8,Q86UL8,Q9Y6R0,Q8IZY2,Q9C0C4,P35453,Q9H7P9,P09529,Q96MF2,Q9H4X1,P28356,Q96QZ7,Q15139,Q9UL54,P09683,P20393,Q12948,P25686,Q9ULX6,Q14934,Q53ET0,Q9Y4H2,P36896,P15056,Q8NER5,P22681,P36897,P28482,P47974,P07949,Q9UM73,Q14160,P11362,P21860,Q07352,…
GO:BP	negative regulation of nitrogen compound metabolic process	GO:0051172	3.77e-19	18.42402217	1950	2254	416	16070	Q8N108,Q7LFL8,Q01658,O60341,Q9NYF8,Q99684,P20585,Q9UPN9,Q12873,Q5VWQ8,Q8IZY2,Q96CK0,O75151,Q08629,P28356,P05155,P20393,Q12948,P25686,Q14934,Q14318,Q49AN0,P50548,P22681,P47974,Q13191,Q07352,Q2MJR0,P15822,P49841,Q16594,Q09472,Q12888,Q969K3,Q9Y3T9,O95936,Q93009,Q15648,Q12837,O00571,Q13950,Q14671,Q9NQR1,Q13207,Q9GZU2,Q15910,Q96EB6,O43474,Q01851,Q9BX46,Q9UER7,P10275,Q9H2U1,Q8N2W9,Q00839,Q9H3D4,P21675,…
GO:BP	regulation of mRNA processing	GO:0050684	1.12e-18	17.95043219	142	2254	66	16070	Q07955,Q07352,P78362,P61978,Q9BX46,Q9H2U1,Q00839,Q92841,Q07021,O95365,Q6PD62,Q8N7H5,P18583,Q13595,Q69YN4,Q9Y2W1,Q12872,Q9BRL6,Q13243,Q01130,Q16629,Q96K80,Q9UPE1,Q9Y4C8,P49756,Q7KZ85,Q08170,P62995,Q8IXZ2,Q13247,A7MD48,Q96MU7,Q9UKV3,O95319,O75525,Q5VWX1,P19338,Q9BWF3,O00267,P52756,Q8NDT2,Q9BTD8,Q96T37,A6NFN3,Q9UNW9,Q86U06,P26599,Q86U42,P09651,Q15637,Q9HCG8,Q6NYC1,P14866,Q5SZQ8,Q9UQ88,Q9NR56,P51114,…
GO:BP	RNA splicing, via transesterification reactions	GO:0000375	1.25e-18	17.90369488	341	2254	115	16070	Q8NAV1,Q07955,P38432,P78362,P61978,Q9BX46,Q9BUJ2,Q00839,Q8IX12,Q92841,Q07021,Q8TAD8,O95365,O15234,Q15233,Q9BXP5,Q15696,P18583,Q13595,P0DN76,Q9Y2W1,Q92733,Q12872,Q01081,Q9BRL6,Q9C0J8,Q13243,Q01130,Q9UQ35,P23246,P62318,P14678,Q16629,Q96K80,Q8WVK2,Q12874,P51991,Q9NQ29,Q05519,Q15029,Q9UPE1,Q9Y4C8,P49756,P78332,Q13151,P11940,O15042,Q08170,P62995,Q9BZI7,P35269,Q92797,Q13247,O95391,A7MD48,Q8IYB3,Q13435,…
GO:BP	RNA splicing, via transesterification reactions with bulged adenosine as nucleophile	GO:0000377	1.78e-18	17.7493927	338	2254	114	16070	Q8NAV1,Q07955,P38432,P78362,P61978,Q9BX46,Q9BUJ2,Q00839,Q8IX12,Q92841,Q07021,Q8TAD8,O95365,O15234,Q15233,Q9BXP5,Q15696,P18583,Q13595,P0DN76,Q9Y2W1,Q92733,Q12872,Q01081,Q9BRL6,Q9C0J8,Q13243,Q01130,Q9UQ35,P23246,P62318,P14678,Q16629,Q96K80,Q8WVK2,Q12874,P51991,Q9NQ29,Q05519,Q15029,Q9UPE1,Q9Y4C8,P49756,P78332,Q13151,P11940,O15042,Q08170,P62995,Q9BZI7,P35269,Q92797,Q13247,O95391,A7MD48,Q8IYB3,Q13435,…
GO:BP	mRNA splicing, via spliceosome	GO:0000398	1.78e-18	17.7493927	338	2254	114	16070	Q8NAV1,Q07955,P38432,P78362,P61978,Q9BX46,Q9BUJ2,Q00839,Q8IX12,Q92841,Q07021,Q8TAD8,O95365,O15234,Q15233,Q9BXP5,Q15696,P18583,Q13595,P0DN76,Q9Y2W1,Q92733,Q12872,Q01081,Q9BRL6,Q9C0J8,Q13243,Q01130,Q9UQ35,P23246,P62318,P14678,Q16629,Q96K80,Q8WVK2,Q12874,P51991,Q9NQ29,Q05519,Q15029,Q9UPE1,Q9Y4C8,P49756,P78332,Q13151,P11940,O15042,Q08170,P62995,Q9BZI7,P35269,Q92797,Q13247,O95391,A7MD48,Q8IYB3,Q13435,…
GO:BP	regulation of RNA splicing	GO:0043484	3.25e-18	17.4885924	148	2254	67	16070	Q12849,Q07955,P49761,P49760,P78362,P61978,Q13627,Q9BX46,Q00839,Q92841,Q07021,O95365,P18583,Q9BXM0,Q13595,Q9Y2W1,Q12872,Q9BRL6,Q13243,Q01130,Q16629,Q96K80,Q9Y4C8,P49756,Q08170,P62995,Q13247,A7MD48,Q96MU7,Q9NTZ6,P35637,Q9UKV3,O95319,O75525,Q5VWX1,O75460,P19338,Q9UKA9,Q9BWF3,P52756,Q8NDT2,Q9BTD8,Q96T37,A6NFN3,Q9UNW9,Q86U06,P26599,P09651,Q15637,Q58F21,Q02040,Q9HCG8,P51816,Q09666,Q6NYC1,P14866,Q5SZQ8,…
GO:BP	cell differentiation	GO:0030154	6.5e-18	17.18711969	2985	2254	580	16070	Q13153,O60341,Q99684,Q9BXB4,Q8N302,Q14119,Q9H6S0,P55085,P08648,Q5VWQ8,Q86UL8,Q9Y6R0,Q9C0C4,P09529,Q08629,Q9H4X1,Q0ZGT2,Q15139,Q9UL54,P20393,O60292,Q12948,O43166,Q9Y4H2,P36896,P50548,Q8NER5,P36897,P28482,P47974,P07949,Q9UM73,Q14160,P11362,P21860,Q07352,P36894,Q2MJR0,Q9NRY4,P49841,Q08999,Q09472,O95936,Q15648,Q12837,O00571,Q92585,Q13950,Q14671,Q13207,Q15910,Q96EB6,O43474,Q15154,Q01851,Q9BX46,P10275,…
GO:BP	RNA processing	GO:0006396	2.63e-17	16.57927456	845	2254	214	16070	Q12849,Q8NAV1,Q07955,P38432,P49761,P49760,Q9ULX6,Q07352,P78362,P46087,Q14671,P61978,Q13627,Q9BX46,Q9H2U1,Q9BUJ2,Q00839,Q8IX12,Q68CQ4,P04637,Q9H4L4,Q92841,Q8IZL8,Q07021,Q8TAD8,O95365,Q96GM8,Q6PD62,Q8N7H5,P05067,O15234,Q15233,Q9BXP5,Q9UJA5,Q15696,P18583,Q9BXM0,Q9Y3B9,Q13595,Q69YN4,Q5VYS8,P0DN76,Q9Y2W1,Q92733,Q12872,Q01081,Q6P087,Q7Z6J9,Q9BRL6,Q9C0J8,Q13243,Q01130,Q9NQZ2,Q9UQ35,P23246,P19544,P62318,…
GO:BP	anatomical structure morphogenesis	GO:0009653	3.23e-17	16.49030058	1907	2254	401	16070	Q13153,Q8N302,P08648,Q5VWQ8,Q86UL8,Q9C0C4,Q9H4X1,P28356,Q0ZGT2,Q15139,Q9UL54,O60292,Q12948,O43166,Q9Y4H2,P15056,P36897,P28482,P07949,Q14160,P11362,P36894,Q9NRY4,P49841,P78362,O95936,Q15648,Q12837,Q13207,Q08345,Q7Z6Z7,Q96EB6,O43474,Q01851,Q9H2U1,Q14999,Q92793,Q16676,Q9H2X6,O14514,O15119,Q06945,O43435,O15530,Q13480,P06400,Q6ZVC0,A0MZ66,P42345,Q02297,P04085,Q5VST9,Q8WU20,P42338,Q9Y3L3,P12034,Q07021,…
GO:BP	cellular developmental process	GO:0048869	1.66e-16	15.77984216	3046	2254	583	16070	Q13153,O60341,Q99684,Q9BXB4,Q8N302,Q14119,Q9H6S0,P55085,P08648,Q5VWQ8,Q86UL8,Q9Y6R0,Q9C0C4,P09529,Q08629,Q9H4X1,Q0ZGT2,Q15139,Q9UL54,P20393,O60292,Q12948,O43166,Q9Y4H2,P36896,P50548,Q8NER5,P36897,P28482,P47974,P07949,Q9UM73,Q14160,P11362,P21860,Q07352,P36894,Q2MJR0,Q9NRY4,P49841,Q08999,Q09472,O95936,Q15648,Q12837,O00571,Q92585,Q13950,Q14671,Q13207,Q15910,Q96EB6,O43474,Q15154,Q01851,Q9BX46,P10275,…
GO:BP	negative regulation of transcription by RNA polymerase II	GO:0000122	3.08e-16	15.51078777	735	2254	190	16070	Q8N108,Q7LFL8,Q01658,O60341,Q99684,Q9UPN9,Q12873,Q5VWQ8,P28356,P20393,Q12948,Q14934,Q49AN0,P50548,P15822,Q09472,Q9Y3T9,O95936,Q15648,Q12837,Q9NQR1,Q13207,Q9GZU2,Q15910,Q96EB6,O43474,Q01851,P10275,Q00839,P21675,Q96KQ7,Q92793,A5YKK6,O00257,O94992,P04637,Q8IWI9,Q8IXJ6,O15119,Q16254,P46100,Q9HCK8,Q96BF6,P19838,P51532,O60907,O43435,Q14526,Q5VWG9,P06400,P51531,Q07021,O15105,O00358,Q9UI36,O95365,Q2VWA4,…
GO:BP	cellular macromolecule metabolic process	GO:0044260	8.34e-16	15.07888329	7169	2254	1193	16070	Q8N108,Q9NSY1,Q7LFL8,Q01658,Q12849,Q13153,O60341,Q8N3X6,Q9NYF8,Q99684,Q8TCJ2,Q9H832,Q9UHV7,Q92922,Q14119,Q9UGU0,Q9BZE1,A1YPR0,P20585,Q9UPN9,P55085,Q12873,Q9NXW2,P08648,Q08379,Q5VWQ8,P49761,Q86UL8,Q8IWT3,Q13724,Q8IZY2,P35453,Q96CK0,O75151,P09529,P49760,Q08629,Q9H4X1,P28356,P05155,O94953,Q15139,Q9UL54,Q9H2G4,P20393,Q12948,P25686,Q9ULX6,Q14934,Q14318,Q49AN0,Q53ET0,Q9Y4H2,P36896,P15056,P50548,Q8NER5,…
GO:BP	regulation of mRNA splicing, via spliceosome	GO:0048024	2.36e-15	14.62735311	105	2254	51	16070	Q07955,P78362,P61978,Q9BX46,Q00839,Q92841,Q07021,O95365,P18583,Q13595,Q9Y2W1,Q12872,Q9BRL6,Q13243,Q01130,Q16629,Q96K80,Q9Y4C8,P49756,Q08170,P62995,Q13247,A7MD48,Q96MU7,Q9UKV3,O95319,O75525,Q5VWX1,P19338,Q9BWF3,P52756,Q8NDT2,Q9BTD8,Q96T37,A6NFN3,Q9UNW9,Q86U06,P26599,P09651,Q15637,Q9HCG8,Q6NYC1,P14866,Q5SZQ8,Q9NR56,P51114,Q4G0J3,P51116,Q96EP5,O43251,Q9BQ04
GO:BP	neurogenesis	GO:0022008	3.12e-15	14.50588297	1105	2254	255	16070	Q13153,O60341,Q99684,Q5VWQ8,Q86UL8,Q9Y6R0,Q9C0C4,Q08629,Q0ZGT2,Q15139,Q9UL54,P20393,O43166,Q9Y4H2,P36897,P28482,P07949,Q9UM73,Q14160,P11362,P21860,Q9NRY4,P49841,Q09472,Q15648,Q12837,Q13950,Q15154,Q01851,Q9H2U1,Q8TDI0,Q14999,Q9Y2G1,Q9NX09,O14514,Q8IXJ6,Q06945,P29376,Q13480,Q3V6T2,P06400,Q6ZVC0,A0MZ66,Q8WU20,P42338,Q14678,Q9ULJ6,P07900,Q8WX93,Q15911,Q9NYQ6,Q9UQB3,Q07954,Q9Y6F9,O15496,Q93097,O75581,…
GO:BP	generation of neurons	GO:0048699	3.61e-14	13.44220556	1036	2254	239	16070	Q13153,O60341,Q99684,Q5VWQ8,Q86UL8,Q9Y6R0,Q9C0C4,Q08629,Q0ZGT2,Q15139,Q9UL54,P20393,O43166,Q9Y4H2,P36897,P28482,P07949,Q9UM73,Q14160,P11362,Q9NRY4,P49841,Q09472,Q15648,Q12837,Q13950,Q15154,Q01851,Q9H2U1,Q8TDI0,Q14999,Q9NX09,O14514,Q8IXJ6,Q06945,P29376,Q13480,Q3V6T2,P06400,Q6ZVC0,A0MZ66,Q8WU20,P42338,Q14678,Q9ULJ6,P07900,Q8WX93,Q15911,Q9NYQ6,Q9UQB3,Q9Y6F9,O15496,Q93097,O75581,P16298,Q9UKE5,Q86T65,…
GO:BP	alternative mRNA splicing, via spliceosome	GO:0000380	4.19e-14	13.37764946	80	2254	42	16070	Q07955,Q9BX46,Q00839,Q92841,O95365,Q9Y2W1,Q9BRL6,Q13243,Q01130,P23246,Q16629,Q96K80,Q9Y4C8,P49756,Q08170,P62995,Q13247,O95391,A7MD48,Q96MU7,O95319,O75525,Q5VWX1,Q9BWF3,P52756,Q8NDT2,Q96T37,A6NFN3,Q9UNW9,P26599,P09651,Q15637,P14866,Q5SZQ8,Q9NR56,P51114,P52272,P51116,Q14004,O43251,Q9BQ04,Q96IZ7
GO:BP	biological regulation	GO:0065007	1.05e-13	12.97698235	10805	2254	1677	16070	Q8N108,Q9NSY1,Q7LFL8,Q01658,Q12849,Q13153,O60341,Q8N3X6,Q9Y6R1,Q9NYF8,Q99684,Q8NEG4,Q8IWB9,O95715,Q96AG4,Q9BXB4,Q9H832,Q9UHV7,Q92922,Q8N302,Q14119,Q9UGU0,Q07955,A1YPR0,P20585,Q9UPN9,Q9H6S0,Q8WUY9,P55085,Q12873,P08648,Q08379,Q5VWQ8,P49761,Q86UL8,Q8IWT3,Q9BRK4,Q5T8A7,Q9BT09,Q9Y6R0,Q8IZY2,Q9C0C4,P35453,Q96CK0,O75151,Q9H7P9,Q9HCN2,P09529,P49760,Q9NQX5,Q96MF2,Q08629,Q9H4X1,P28356,Q96QZ7,P05155,Q0ZGT2,…
GO:BP	mRNA metabolic process	GO:0016071	1.34e-13	12.87186656	761	2254	187	16070	Q12849,Q8NAV1,Q07955,P38432,Q9ULX6,P47974,Q07352,P78362,Q15648,Q96Q15,Q14671,P61978,Q9C0C2,Q9BX46,Q9H2U1,Q9BUJ2,Q00839,Q8IX12,A5YKK6,P04637,Q92841,Q07021,Q8TAD8,O95365,Q9Y2T1,Q6PD62,Q8N7H5,Q6PKG0,P05067,Q9HCJ0,Q9UPQ9,Q06323,O15234,Q15233,Q9BXP5,Q9UJA5,Q12800,Q15696,P18583,Q13595,Q69YN4,Q5T200,Q5VYS8,P0DN76,Q9Y2W1,Q92733,Q12872,Q01081,Q9BRL6,Q9C0J8,Q13243,Q01130,Q9UQ35,P23246,P62318,P16989,P14678,…
GO:BP	multicellular organismal process	GO:0032501	5.98e-13	12.22306643	5658	2254	958	16070	Q9NSY1,Q13153,O60341,Q9Y6R1,Q99684,Q8N302,Q14119,P20585,Q9H6S0,P55085,P08648,Q5VWQ8,Q86UL8,Q9Y6R0,Q8IZY2,Q9C0C4,P35453,O75151,P09529,Q96MF2,Q08629,Q9H4X1,P28356,P05155,Q0ZGT2,Q15139,Q9UL54,P09683,P51888,P20393,O60292,Q12948,Q14934,Q49AN0,O43166,Q9Y4H2,P36896,P15056,Q8NER5,P36897,P28482,P47974,P07949,Q9UM73,Q14160,P11362,P21860,Q07352,P49771,P36894,Q2MJR0,Q9NRY4,P49841,P78362,Q09472,Q12888,O95936,…
GO:BP	negative regulation of cellular process	GO:0048523	6.32e-13	12.19931098	4077	2254	723	16070	Q8N108,Q7LFL8,Q01658,Q13153,O60341,Q9NYF8,Q99684,Q9H832,A1YPR0,P20585,Q9UPN9,Q9H6S0,P55085,Q12873,P08648,Q08379,Q5VWQ8,Q86UL8,Q9BRK4,Q5T8A7,Q8IZY2,Q9C0C4,Q96CK0,O75151,P09529,P49760,Q08629,Q9H4X1,P28356,P05155,Q15139,Q9UL54,Q9H2G4,P20393,Q12948,P25686,Q14934,Q14318,Q49AN0,Q9Y4H2,P36896,P15056,P50548,Q8NER5,P22681,P36897,P47974,Q14160,Q13191,P21860,Q07352,P36894,P35568,Q2MJR0,Q9NRY4,P15822,P49841,…
GO:BP	negative regulation of metabolic process	GO:0009892	9.32e-13	12.03078464	2660	2254	503	16070	Q8N108,Q7LFL8,Q01658,O60341,Q9NYF8,Q99684,P20585,Q9UPN9,P55085,Q12873,Q08379,Q5VWQ8,Q5T8A7,Q8IZY2,Q96CK0,O75151,P49760,Q08629,Q9H4X1,P28356,P05155,Q9H2G4,P20393,Q12948,P25686,Q14934,Q14318,Q49AN0,Q9Y4H2,P50548,P22681,P47974,Q9UM73,Q13191,Q07352,Q2MJR0,P15822,P49841,Q16594,Q08999,Q09472,Q12888,Q969K3,Q9Y3T9,O95936,Q93009,Q15648,Q12837,O00571,Q96Q15,Q13950,Q14671,Q9NQR1,Q13207,Q9GZU2,Q15910,Q96EB6,…
GO:BP	negative regulation of macromolecule metabolic process	GO:0010605	1.41e-12	11.85202809	2452	2254	469	16070	Q8N108,Q7LFL8,Q01658,O60341,Q9NYF8,Q99684,P20585,Q9UPN9,P55085,Q12873,Q5VWQ8,Q8IZY2,Q96CK0,O75151,Q08629,Q9H4X1,P28356,P05155,Q9H2G4,P20393,Q12948,P25686,Q14934,Q14318,Q49AN0,P50548,P22681,P47974,Q13191,Q07352,Q2MJR0,P15822,P49841,Q16594,Q08999,Q09472,Q12888,Q969K3,Q9Y3T9,O95936,Q93009,Q15648,Q12837,O00571,Q96Q15,Q13950,Q14671,Q9NQR1,Q13207,Q9GZU2,Q15910,Q96EB6,O43474,Q9C0C2,Q01851,Q9BX46,Q9UER7,…
GO:BP	regulation of developmental process	GO:0050793	1.84e-12	11.73419478	1820	2254	366	16070	Q9NSY1,Q13153,O60341,Q8N302,Q14119,P08648,Q5VWQ8,Q86UL8,Q9Y6R0,Q9C0C4,Q9H4X1,Q15139,Q9UL54,P20393,Q12948,O43166,P36896,P36897,P47974,P07949,Q9UM73,P11362,Q07352,P36894,Q2MJR0,Q9NRY4,P49841,Q09472,Q12888,Q15648,Q12837,Q92585,Q13950,Q13207,Q7Z6Z7,Q15910,Q96EB6,O43474,Q15154,Q01851,Q9BX46,P10275,Q9H2U1,Q00839,Q9H3D4,Q14999,Q92793,Q16676,A5YKK6,Q9H2X6,Q9Y2G1,Q68CQ4,O14514,Q15051,Q8IXJ6,Q86X55,O15119,…
GO:BP	cell development	GO:0048468	2.9e-12	11.53757175	1324	2254	282	16070	Q13153,O60341,Q99684,Q9H6S0,P55085,Q5VWQ8,Q86UL8,Q9Y6R0,Q9C0C4,Q08629,Q0ZGT2,Q15139,Q9UL54,P20393,O60292,Q12948,O43166,Q9Y4H2,P28482,P07949,Q9UM73,Q14160,Q9NRY4,P49841,Q09472,Q15648,Q12837,Q92585,Q15154,Q01851,Q9H2U1,Q8TDI0,Q14999,Q9Y2G1,O14514,Q8IXJ6,Q06945,O43435,P29376,Q13480,Q3V6T2,P06400,Q6ZVC0,A0MZ66,Q02297,Q5VST9,Q8WU20,P42338,Q07021,Q14678,O95365,O00238,Q9ULJ6,P07900,P22004,Q8WX93,P55196,…
GO:BP	neuron differentiation	GO:0030182	4.76e-12	11.32228422	944	2254	215	16070	Q13153,Q99684,Q5VWQ8,Q86UL8,Q9C0C4,Q08629,Q0ZGT2,Q15139,Q9UL54,O43166,Q9Y4H2,P36897,P28482,P07949,Q9UM73,Q14160,P11362,Q9NRY4,P49841,Q09472,Q15648,Q12837,Q13950,Q01851,Q9H2U1,Q8TDI0,Q14999,Q9NX09,O14514,Q06945,P29376,Q13480,Q3V6T2,P06400,Q6ZVC0,A0MZ66,Q8WU20,P42338,Q14678,Q9ULJ6,P07900,Q8WX93,Q15911,Q9UQB3,Q9Y6F9,O15496,Q93097,O75581,P16298,Q9UKE5,Q76N89,P49840,P05067,Q13467,O14641,Q9NSC2,P52952,…
GO:BP	regulation of alternative mRNA splicing, via spliceosome	GO:0000381	5.14e-12	11.28917959	72	2254	37	16070	Q07955,Q9BX46,Q00839,Q92841,O95365,Q9Y2W1,Q9BRL6,Q13243,Q01130,Q16629,Q96K80,Q9Y4C8,P49756,Q08170,P62995,Q13247,A7MD48,Q96MU7,O95319,O75525,Q5VWX1,Q9BWF3,P52756,Q8NDT2,Q96T37,A6NFN3,Q9UNW9,P26599,P09651,Q15637,P14866,Q5SZQ8,Q9NR56,P51114,P51116,O43251,Q9BQ04
GO:BP	negative regulation of gene expression	GO:0010629	1.15e-11	10.9407399	1904	2254	376	16070	Q8N108,Q7LFL8,Q01658,O60341,Q9NYF8,Q99684,Q9UPN9,P55085,Q12873,Q5VWQ8,O75151,Q9H4X1,P28356,P20393,Q12948,Q14934,Q49AN0,P50548,P47974,Q07352,P15822,Q08999,Q09472,Q9Y3T9,O95936,Q15648,Q12837,O00571,Q96Q15,Q13950,Q14671,Q9NQR1,Q13207,Q9GZU2,Q15910,Q96EB6,O43474,Q9C0C2,Q01851,Q9BX46,Q9UER7,P10275,Q9H2U1,Q8N2W9,Q00839,Q9H3D4,P21675,Q96KQ7,Q92793,Q16676,A5YKK6,O00257,O94992,P04637,O43159,Q8IWI9,Q8IXJ6,…
GO:BP	regulation of mRNA metabolic process	GO:1903311	4.12e-11	10.38496631	324	2254	95	16070	Q07955,P47974,Q07352,P78362,Q14671,P61978,Q9BX46,Q9H2U1,Q00839,A5YKK6,Q92841,Q07021,O95365,Q9Y2T1,Q6PD62,Q8N7H5,Q6PKG0,Q9HCJ0,Q9UPQ9,Q06323,P18583,Q13595,Q69YN4,Q9Y2W1,Q12872,Q9BRL6,Q13243,Q01130,P16989,Q16629,Q96K80,P50616,A2A288,P35658,Q9UPE1,Q5XG87,Q9Y4C8,P49756,Q7KZ85,Q13151,P11940,Q08170,P62995,Q8IXZ2,Q13247,A7MD48,Q8TB72,Q96MU7,P35637,Q9UKV3,O95319,O75525,Q6Y7W6,Q5VWX1,Q92945,Q8WY41,P19338,…
GO:BP	cellular biosynthetic process	GO:0044249	2.17e-10	9.663098453	5290	2254	887	16070	Q8N108,Q7LFL8,Q01658,O60341,Q8N3X6,Q9NYF8,Q99684,Q8TCJ2,Q9UHV7,Q92922,Q14119,Q9UGU0,Q9BZE1,A1YPR0,P20585,Q9UPN9,P55085,Q12873,Q08379,Q5VWQ8,Q13724,Q8IZY2,P35453,Q96CK0,O75151,P49760,Q9H4X1,P28356,Q15139,P51888,Q9H2G4,P20393,Q12948,Q9ULX6,Q14934,Q49AN0,Q53ET0,Q9Y4H2,P36896,P50548,P36897,P28482,P47974,P07949,Q9UM73,Q07352,P36894,P35568,Q9C0K0,Q9UQ84,P15822,P49841,Q8N9B5,Q16594,P78362,Q09472,Q12888,…
GO:BP	negative regulation of biological process	GO:0048519	5.77e-10	9.238720149	4564	2254	777	16070	Q8N108,Q7LFL8,Q01658,Q13153,O60341,Q9NYF8,Q99684,Q9H832,A1YPR0,P20585,Q9UPN9,Q9H6S0,P55085,Q12873,P08648,Q08379,Q5VWQ8,Q86UL8,Q9BRK4,Q5T8A7,Q8IZY2,Q9C0C4,Q96CK0,O75151,P09529,P49760,Q08629,Q9H4X1,P28356,P05155,Q15139,Q9UL54,P09683,Q9H2G4,P20393,Q12948,P25686,Q14934,Q14318,Q49AN0,Q9Y4H2,P36896,P15056,P50548,Q8NER5,P22681,P36897,P47974,Q9UM73,Q14160,Q13191,P21860,Q07352,P36894,P35568,Q2MJR0,Q9NRY4,…
GO:BP	organic substance biosynthetic process	GO:1901576	1.14e-09	8.942434894	5373	2254	894	16070	Q8N108,Q7LFL8,Q01658,O60341,Q8N3X6,Q9NYF8,Q99684,Q8TCJ2,Q9UHV7,Q92922,Q14119,Q9UGU0,Q9BZE1,A1YPR0,P20585,Q9UPN9,P55085,Q12873,Q08379,Q5VWQ8,Q13724,Q8IZY2,P35453,Q96CK0,O75151,P49760,Q9H4X1,P28356,Q15139,P51888,Q9H2G4,P20393,Q12948,Q9ULX6,Q14934,Q49AN0,Q53ET0,Q9Y4H2,P36896,P50548,P36897,P28482,P47974,P07949,Q9UM73,Q07352,P36894,P35568,Q9C0K0,Q9UQ84,P15822,P49841,Q8N9B5,Q16594,P78362,Q09472,Q12888,…
GO:BP	embryo development	GO:0009790	1.36e-09	8.865997748	481	2254	122	16070	P08648,Q9C0C4,P28356,Q8NER5,P36897,Q14160,P11362,P49771,P36894,O95936,Q13207,O43474,Q9H2U1,Q92793,Q68CQ4,O15119,Q06945,P46379,O43435,P04085,P42338,O00358,Q04771,O43541,Q9BY79,Q9NYQ6,Q9H6I2,P57775,O75197,Q96MT3,Q9NPC8,Q13563,O75581,Q6PD62,Q8N7H5,P51654,Q9NQ66,Q92541,Q13467,O14641,Q9NSC2,P52952,P46531,Q9BT81,P40426,O60481,Q86Y38,Q7RTU7,Q16181,Q8NEW7,P35716,P11831,P19484,P19544,P17542,Q9NW07,P40424,…
GO:BP	nitrogen compound metabolic process	GO:0006807	2.85e-09	8.545566467	8604	2254	1350	16070	Q8N108,Q9NSY1,Q7LFL8,Q01658,Q12849,Q13153,Q8NAV1,O60341,Q8N3X6,Q9Y6R1,Q9NYF8,Q99684,Q8IWB9,Q8TCJ2,Q9H832,Q9UHV7,Q92922,Q14119,Q9UGU0,Q07955,Q9BZE1,A1YPR0,P20585,Q9UPN9,P38432,P55085,Q12873,Q9NXW2,P08648,Q08379,Q5VWQ8,P49761,Q86UL8,Q8IWT3,Q13724,Q9Y6R0,Q8IZY2,P35453,Q96CK0,O75151,P09529,P49760,Q08629,Q9H4X1,P28356,P05155,O94953,Q15139,Q9UL54,P51888,Q9H2G4,P20393,Q12948,P25686,Q9ULX6,Q14934,Q14318,…
GO:BP	biosynthetic process	GO:0009058	3.05e-09	8.515626657	5436	2254	900	16070	Q8N108,Q7LFL8,Q01658,O60341,Q8N3X6,Q9NYF8,Q99684,Q8TCJ2,Q9UHV7,Q92922,Q14119,Q9UGU0,Q9BZE1,A1YPR0,P20585,Q9UPN9,P55085,Q12873,Q08379,Q5VWQ8,Q13724,Q8IZY2,P35453,Q96CK0,O75151,P49760,Q9H4X1,P28356,Q15139,P51888,Q9H2G4,P20393,Q12948,Q9ULX6,Q14934,Q49AN0,Q53ET0,Q9Y4H2,P36896,P50548,P36897,P28482,P47974,P07949,Q9UM73,Q07352,P36894,P35568,Q9C0K0,Q9UQ84,P15822,P49841,Q8N9B5,Q16594,P78362,Q09472,Q12888,…
GO:BP	cell morphogenesis	GO:0000902	3.09e-09	8.510620982	749	2254	170	16070	Q13153,Q5VWQ8,Q9C0C4,Q0ZGT2,Q9UL54,O60292,O43166,Q9Y4H2,P28482,P07949,Q14160,Q9NRY4,P49841,Q15648,Q12837,Q01851,Q9H2U1,Q14999,O14514,Q13480,P06400,Q6ZVC0,A0MZ66,Q8WU20,P42338,Q07021,Q14678,Q6ZSZ5,P07900,Q8WX93,Q9UQB3,Q96AC1,O15496,Q86UU0,P16298,Q9UKE5,Q76N89,P05067,O14641,Q9HCU4,P46531,Q9UGP4,Q14202,O00401,Q92558,Q96ST3,Q9BQG1,Q9UPY6,Q9P217,Q16181,P48061,Q8TF72,Q96MS0,Q9H3T3,Q9NTN9,Q9HCJ5,P08138,…
GO:BP	animal organ development	GO:0048513	8.36e-09	8.077993478	2286	2254	422	16070	Q9NSY1,P55085,Q5VWQ8,Q86UL8,Q9Y6R0,Q9C0C4,O75151,P09529,Q9H4X1,P28356,P09683,O60292,Q12948,P36896,P15056,P36897,P47974,P07949,Q14160,P11362,P21860,Q07352,P49771,P36894,Q2MJR0,Q9NRY4,P49841,Q09472,O95936,Q15648,Q12837,Q92585,Q13950,Q13207,Q15910,Q96EB6,O43474,Q15154,Q01851,Q9BX46,P10275,Q9H2U1,Q8TDI0,Q53GA4,Q9H3D4,P21675,Q14999,Q92793,Q16676,Q9H2X6,P04637,Q9NX09,Q15051,Q8IXJ6,O15119,Q06945,Q92794,…
GO:BP	cell morphogenesis involved in differentiation	GO:0000904	2.66e-08	7.575408127	535	2254	128	16070	Q13153,Q9C0C4,Q0ZGT2,Q9UL54,O60292,O43166,Q9Y4H2,P28482,P07949,Q14160,Q9NRY4,P49841,Q12837,Q01851,Q9H2U1,Q14999,O14514,Q13480,P06400,A0MZ66,Q8WU20,P42338,Q07021,Q14678,P07900,Q8WX93,Q9UQB3,Q96AC1,O15496,P16298,Q9UKE5,Q76N89,P05067,Q9HCU4,P46531,O00401,Q96ST3,Q9P217,P48061,Q96MS0,Q9H3T3,Q9NTN9,Q9HCJ5,P08138,A7E2V4,O75094,Q7RTU9,O75385,Q8N4C8,Q99835,P04216,O15020,P58400,Q9NQC3,Q9P2J2,Q9C0H9,Q9Y566,…
GO:BP	cell morphogenesis involved in neuron differentiation	GO:0048667	3.18e-08	7.497684228	424	2254	107	16070	Q13153,Q9C0C4,Q0ZGT2,Q9UL54,O43166,Q9Y4H2,P28482,P07949,Q14160,Q9NRY4,P49841,Q12837,Q01851,Q9H2U1,Q14999,O14514,Q13480,P06400,A0MZ66,Q8WU20,P42338,P07900,Q8WX93,Q9UQB3,O15496,P16298,Q9UKE5,Q76N89,P05067,Q9HCU4,P46531,O00401,Q96ST3,Q9P217,P48061,Q96MS0,Q9H3T3,Q9NTN9,Q9HCJ5,P08138,A7E2V4,O75094,Q7RTU9,O75385,Q8N4C8,Q99835,P04216,O15020,P58400,Q9NQC3,Q9P2J2,Q9C0H9,Q9Y566,Q02962,Q9Y4D7,Q12840,P32297,…
GO:BP	regulation of cell differentiation	GO:0045595	4.38e-08	7.358156074	1160	2254	236	16070	O60341,Q14119,Q5VWQ8,Q9Y6R0,Q9C0C4,Q9H4X1,Q15139,P20393,Q12948,P36896,P36897,P47974,Q9UM73,P11362,Q07352,P36894,Q2MJR0,P49841,Q09472,Q15648,Q12837,Q92585,Q13950,Q15910,Q96EB6,O43474,Q15154,Q01851,Q9BX46,P10275,Q9H2U1,Q00839,Q9H3D4,Q14999,Q92793,Q15051,Q8IXJ6,Q86X55,O15119,Q06945,O95996,Q92841,P57059,P19838,O43435,P29376,P06400,A0MZ66,P42345,Q02297,Q8WU20,Q07021,Q14678,Q6KF10,O15105,Q04771,Q8N2S1,…
GO:BP	chromatin organization	GO:0006325	1.34e-07	6.874075277	654	2254	147	16070	Q8N108,Q01658,Q13153,O60341,Q92922,Q12873,O75151,O94953,Q15139,Q9ULX6,Q16594,Q09472,Q9Y3T9,Q93009,O95983,Q7Z6Z7,Q15910,Q96EB6,P55201,Q9UER7,O60885,Q8TDI0,Q00839,Q9Y4A5,Q96KQ7,Q92793,P04637,O43159,Q8IXJ6,Q14839,Q86X55,Q9Y6J0,P46100,Q92794,Q9HCK8,Q9BVI0,Q6ZW49,Q9NXR8,Q9Y5B9,P51532,O60907,P06400,P51531,Q9Y4E8,O95365,Q9ULJ6,O43318,O60264,Q9UJU2,Q9HCS4,Q9BZK7,Q6PD62,O15550,Q8N7H5,O15347,P42568,O95071,…
GO:BP	animal organ morphogenesis	GO:0009887	1.67e-07	6.777276905	628	2254	142	16070	Q86UL8,P28356,Q12948,P15056,P36897,Q14160,P11362,P36894,O95936,Q13207,Q16676,O15119,Q06945,O43435,Q02297,P04085,P12034,O15105,O00358,Q04771,Q9BXN1,O43541,O00238,Q9Y2T1,Q9NYQ6,Q9H6I2,Q7Z3G6,Q86TB3,O75197,Q9Y6F9,Q9NYQ7,Q96MT3,Q93097,Q04726,Q9NPC8,Q13563,O75581,P51654,Q04724,P49840,Q13467,Q06323,O14641,P42568,Q9NSC2,P52952,Q9HCU4,P46531,P40426,O60481,P29474,Q7RTU7,Q8WZ42,Q8NEW7,P35716,Q13796,P35712,…
GO:BP	organic substance metabolic process	GO:0071704	2.39e-07	6.621931141	9728	2254	1489	16070	Q8N108,Q9NSY1,Q7LFL8,Q01658,Q12849,Q13153,Q8NAV1,O60341,Q8N3X6,Q9Y6R1,Q9NYF8,Q99684,Q8IWB9,Q8TCJ2,Q9H832,Q9UHV7,Q92922,Q14119,Q9UGU0,Q07955,Q9BZE1,A1YPR0,P20585,Q9UPN9,P38432,P55085,Q12873,Q9NXW2,P08648,Q08379,Q5VWQ8,P49761,Q86UL8,Q8IWT3,Q13724,Q9Y6R0,Q8IZY2,P35453,Q96CK0,O75151,P09529,P49760,Q08629,Q9H4X1,P28356,P05155,O94953,Q15139,Q9UL54,P09683,P51888,Q9H2G4,P20393,Q12948,P25686,Q9ULX6,Q14934,…
GO:BP	embryo development ending in birth or egg hatching	GO:0009792	3.92e-07	6.406944611	197	2254	59	16070	Q9C0C4,P28356,Q8NER5,P36897,Q14160,P11362,P36894,O95936,Q06945,O43435,Q9BY79,Q9NYQ6,Q96MT3,Q13563,O75581,O14641,P52952,Q86Y38,P35716,P11831,P19484,Q9NW07,Q6ZT12,Q13428,Q9UIU6,P78411,Q02962,Q5T5P2,Q5TA89,Q14978,O43365,Q14469,Q9UBP5,Q9BQA5,P31269,Q9UJU5,Q86SE8,Q2Q1W2,Q6KC79,Q6UB35,P09016,Q9P2D1,Q99626,Q00056,Q9NR56,Q12946,P31249,Q12951,Q7Z7M0,P10070,O96004,P17483,P14651,Q3SXY8,P47902,O75398,Q0VG99,…
GO:BP	positive regulation of cell differentiation	GO:0045597	3.92e-07	6.406944611	591	2254	134	16070	O60341,Q14119,Q9Y6R0,Q9H4X1,Q15139,Q12948,P36896,P36897,P11362,Q07352,P36894,Q15648,Q12837,Q92585,Q13950,Q15910,Q01851,Q9BX46,P10275,Q9H2U1,Q00839,Q9H3D4,Q14999,Q8IXJ6,Q86X55,Q06945,P19838,O43435,A0MZ66,P42345,Q02297,Q07021,Q6KF10,Q04771,Q9NS15,O00238,Q9ULJ6,Q9Y2T1,P22004,Q15911,O60315,Q9GZV5,Q96AC1,O75197,O15496,Q9UJU2,Q86UU0,Q9H7S9,Q9NQ66,P52952,P46531,Q6YI46,P19532,Q96ST3,P37275,P35716,Q15904,…
GO:BP	chordate embryonic development	GO:0043009	4.02e-07	6.396045932	183	2254	56	16070	Q9C0C4,P28356,Q8NER5,P36897,Q14160,P11362,P36894,O95936,Q06945,O43435,Q9NYQ6,Q96MT3,Q13563,O75581,O14641,P52952,Q86Y38,P35716,P11831,P19484,Q9NW07,Q13428,Q9UIU6,P78411,Q02962,Q5T5P2,Q5TA89,Q14978,O43365,Q14469,Q9UBP5,Q9BQA5,P31269,Q9UJU5,Q86SE8,Q2Q1W2,Q6KC79,Q6UB35,P09016,Q9P2D1,Q99626,Q00056,Q9NR56,Q12946,P31249,Q7Z7M0,P10070,O96004,P17483,P14651,Q3SXY8,P47902,O75398,Q0VG99,Q5IJ48,O75128
GO:BP	embryonic organ development	GO:0048568	5.84e-07	6.233737478	199	2254	59	16070	P28356,P36897,Q14160,P49771,O95936,Q13207,O15119,O43435,P04085,O00358,Q04771,Q9NYQ6,Q9H6I2,Q9NPC8,Q13563,O75581,Q9NSC2,P52952,P46531,P40426,O60481,Q8NEW7,P35716,P11831,P19484,P17542,P40424,P40425,Q7RTU9,Q99835,Q8N584,P07101,P78411,Q02962,O43365,Q14469,Q9UBP5,P31269,P48681,Q9H5P4,Q6KC79,Q13562,Q6UB35,P09016,Q9P2D1,P43694,Q00056,Q12946,P31249,Q7Z7M0,P19447,P10070,Q03164,O96004,P17483,P14651,Q8IX07,…
GO:BP	tube development	GO:0035295	8.23e-07	6.084850501	615	2254	137	16070	Q13153,Q8N302,P08648,Q5VWQ8,Q9C0C4,Q9H4X1,Q15139,Q12948,P36897,P07949,Q14160,P36894,P78362,O95936,Q15648,Q13207,Q96EB6,O43474,Q14999,Q16676,Q9H2X6,O14514,O15119,Q06945,Q9HCK8,P46379,O43435,O15530,Q13480,P49715,P04085,P42338,O15105,O00358,Q04771,H3BV60,Q9NYQ6,Q9H6I2,Q07954,O75197,Q96MT3,Q9NPC8,Q13563,O75581,P51654,Q8IY63,O14641,Q9NSC2,P52952,P46531,P08151,O60481,P29474,Q5JRA6,P48023,P35716,P11831,…
GO:BP	regionalization	GO:0003002	8.23e-07	6.084850501	163	2254	51	16070	P28356,P36897,P36894,Q16676,O15119,O43435,Q04771,O43541,O00238,Q9NYQ6,O75197,Q93097,Q9NPC8,O75581,Q13467,O14641,Q9HCU4,P40426,P19544,Q99835,Q02962,P31277,P31268,Q5TA89,O43365,Q14469,P32243,Q9UBP5,P41271,P31269,P09629,Q9C0J9,P09016,Q9BYE0,Q99626,P50553,P43694,Q00056,P31249,Q7Z7M0,P10070,P13378,P17483,P14651,P31270,P01024,Q3SXY8,P47902,Q0VG99,Q5IJ48,O75128
GO:BP	central nervous system development	GO:0007417	8.74e-07	6.058485519	565	2254	128	16070	Q5VWQ8,Q9Y6R0,Q9C0C4,Q08629,P09683,P20393,Q12948,Q14160,Q9NRY4,P49841,O95936,Q15154,Q8TDI0,P21675,Q9Y2G1,Q9NX09,Q8IXJ6,O15119,Q06945,Q9HCK8,P46379,O43435,Q9ULJ6,P07900,Q15911,Q9NYQ6,Q07954,Q93097,Q13563,O75581,Q86T65,Q9NQ66,P05067,Q9NSC2,P46531,P40426,O60481,Q96ST3,P35716,Q13796,P35712,P20333,Q9NQZ6,O15047,Q9NQZ2,Q9HCJ5,O15370,O94811,P41225,Q5TCY1,Q9NQV8,P40424,P40425,Q99835,O94900,P58400,Q5VXT5,…
GO:BP	regulation of multicellular organismal development	GO:2000026	9.15e-07	6.038571457	965	2254	197	16070	Q9NSY1,O60341,Q8N302,Q14119,P08648,Q5VWQ8,Q9Y6R0,Q9C0C4,Q9H4X1,Q15139,P20393,Q12948,P36896,P36897,P47974,Q07352,P36894,Q2MJR0,Q09472,Q15648,Q12837,Q13207,Q96EB6,O43474,Q15154,Q01851,Q9H2U1,Q14999,Q92793,Q9H2X6,Q9Y2G1,Q68CQ4,O14514,Q8IXJ6,Q06945,P46379,O15530,Q13480,A0MZ66,P42345,Q02297,P42338,Q6KF10,O15105,Q04771,Q9BXN1,O00238,Q9ULJ6,P22004,Q9H6I2,Q9Y6F9,Q9UJU2,Q6PD62,P36402,Q86T65,Q8N7H5,Q9NQ66,…
GO:BP	embryonic organ morphogenesis	GO:0048562	1.25e-06	5.904162299	133	2254	44	16070	P28356,P36897,Q14160,O95936,Q13207,O15119,O43435,O00358,Q04771,Q9NYQ6,Q9H6I2,Q9NPC8,Q13563,O75581,P52952,P46531,O60481,Q8NEW7,P35716,P11831,Q7RTU9,Q99835,Q8N584,P07101,P78411,Q02962,O43365,Q14469,P31269,Q9H5P4,Q6KC79,Q13562,Q6UB35,P09016,Q9P2D1,P43694,Q00056,Q12946,P31249,Q7Z7M0,O96004,P17483,P14651,Q5IJ48
GO:BP	positive regulation of developmental process	GO:0051094	1.28e-06	5.892360555	898	2254	185	16070	O60341,Q8N302,Q14119,P08648,Q5VWQ8,Q9Y6R0,Q9H4X1,Q15139,Q12948,P36896,P36897,P07949,Q9UM73,P11362,Q07352,P36894,Q12888,Q15648,Q12837,Q92585,Q13950,Q13207,Q15910,Q96EB6,O43474,Q01851,Q9BX46,P10275,Q9H2U1,Q00839,Q9H3D4,Q14999,Q16676,Q9H2X6,Q68CQ4,O14514,Q8IXJ6,Q86X55,Q06945,Q6ZW49,P19838,O43435,O15530,Q13480,A0MZ66,P42345,Q02297,Q07021,Q6KF10,Q04771,Q9NS15,O00238,Q9ULJ6,Q9Y2T1,P22004,Q15911,O60315,…
GO:BP	cell projection morphogenesis	GO:0048858	1.56e-06	5.805786486	498	2254	115	16070	Q13153,Q5VWQ8,Q9C0C4,Q0ZGT2,Q9UL54,O43166,Q9Y4H2,P28482,P07949,Q9NRY4,P49841,Q12837,Q01851,Q9H2U1,Q14999,O14514,Q13480,Q6ZVC0,A0MZ66,Q8WU20,P42338,Q14678,P07900,Q8WX93,Q9UQB3,O15496,P16298,Q9UKE5,Q76N89,P05067,O14641,Q9HCU4,P46531,O00401,Q92558,Q96ST3,Q9BQG1,Q9P217,P48061,Q96MS0,Q9H3T3,Q9NTN9,Q9HCJ5,P08138,A7E2V4,O75094,O75385,Q8N4C8,Q99835,O95819,P04216,O15020,P58400,Q9NQC3,Q9P2J2,Q9C0H9,Q9Y566,…
GO:BP	neuron projection morphogenesis	GO:0048812	1.66e-06	5.779820187	482	2254	112	16070	Q13153,Q5VWQ8,Q9C0C4,Q0ZGT2,Q9UL54,O43166,Q9Y4H2,P28482,P07949,Q9NRY4,P49841,Q12837,Q01851,Q9H2U1,Q14999,O14514,Q13480,Q6ZVC0,A0MZ66,Q8WU20,P42338,P07900,Q8WX93,Q9UQB3,O15496,P16298,Q9UKE5,Q76N89,P05067,O14641,Q9HCU4,P46531,O00401,Q96ST3,Q9BQG1,Q9P217,P48061,Q96MS0,Q9H3T3,Q9NTN9,Q9HCJ5,P08138,A7E2V4,O75094,O75385,Q8N4C8,Q99835,O95819,P04216,O15020,P58400,Q9NQC3,Q9P2J2,Q9C0H9,Q9Y566,Q9H4Z2,Q02962,…
GO:BP	plasma membrane bounded cell projection morphogenesis	GO:0120039	2.07e-06	5.683819446	495	2254	114	16070	Q13153,Q5VWQ8,Q9C0C4,Q0ZGT2,Q9UL54,O43166,Q9Y4H2,P28482,P07949,Q9NRY4,P49841,Q12837,Q01851,Q9H2U1,Q14999,O14514,Q13480,Q6ZVC0,A0MZ66,Q8WU20,P42338,Q14678,P07900,Q8WX93,Q9UQB3,O15496,P16298,Q9UKE5,Q76N89,P05067,O14641,Q9HCU4,P46531,O00401,Q92558,Q96ST3,Q9BQG1,Q9P217,P48061,Q96MS0,Q9H3T3,Q9NTN9,Q9HCJ5,P08138,A7E2V4,O75094,O75385,Q8N4C8,Q99835,O95819,P04216,O15020,P58400,Q9NQC3,Q9P2J2,Q9C0H9,Q9Y566,…
GO:BP	regulation of multicellular organismal process	GO:0051239	2.37e-06	5.626135425	2072	2254	373	16070	Q9NSY1,O60341,Q8N302,Q14119,P55085,P08648,Q5VWQ8,Q9Y6R0,Q8IZY2,Q9C0C4,P09529,Q9H4X1,Q15139,P09683,P20393,Q12948,P36896,Q8NER5,P36897,P47974,P07949,Q14160,P11362,Q07352,P36894,Q2MJR0,P49841,Q09472,Q12888,Q15648,Q12837,O00571,Q13207,P61978,Q15910,Q96EB6,O43474,Q15154,Q01851,Q9H2U1,Q14999,Q92793,Q16676,A5YKK6,Q9H2X6,Q9Y2G1,Q68CQ4,O14514,Q8IXJ6,Q06945,P18146,Q6ZW49,P19838,P46379,O15530,P56945,Q13480,…
GO:BP	neuron development	GO:0048666	2.67e-06	5.573926321	754	2254	159	16070	Q13153,Q99684,Q5VWQ8,Q86UL8,Q9C0C4,Q08629,Q0ZGT2,Q15139,Q9UL54,O43166,Q9Y4H2,P28482,P07949,Q9UM73,Q14160,Q9NRY4,P49841,Q09472,Q12837,Q01851,Q9H2U1,Q14999,O14514,P29376,Q13480,Q3V6T2,P06400,Q6ZVC0,A0MZ66,Q8WU20,P42338,Q14678,Q9ULJ6,P07900,Q8WX93,Q9UQB3,O15496,P16298,Q9UKE5,Q76N89,P49840,P05067,O14641,Q9HCU4,P46531,P40426,O00401,Q96ST3,Q9NT68,Q9BQG1,Q9P217,P48061,P11831,Q96MS0,Q9UKZ4,Q9H3T3,Q9NTN9,…
GO:BP	histone modification	GO:0016570	2.73e-06	5.564067305	372	2254	91	16070	Q8N108,Q01658,O60341,O94953,Q15139,Q9ULX6,Q16594,Q09472,Q9Y3T9,Q93009,Q7Z6Z7,Q15910,Q96EB6,P55201,O60885,Q8TDI0,Q9Y4A5,Q96KQ7,Q92793,Q8IXJ6,Q86X55,P46100,Q92794,Q9BVI0,Q6ZW49,Q9NXR8,O60907,Q9Y4E8,O43318,Q9UJU2,Q9BZK7,Q6PD62,O15550,Q8N7H5,O95071,Q96ST3,O94972,Q70EK9,Q96PN7,Q9NRA0,O15047,P23246,Q9BT49,Q9P275,Q9NW82,P51965,Q9UPS6,P78364,Q7KZ85,Q9H4Z2,Q96RL1,O15156,P51610,Q6PJG2,P22087,P29375,Q8IZD2,…
GO:BP	cell part morphogenesis	GO:0032990	2.8e-06	5.553473102	509	2254	116	16070	Q13153,Q5VWQ8,Q9C0C4,Q0ZGT2,Q9UL54,O43166,Q9Y4H2,P28482,P07949,Q9NRY4,P49841,Q12837,Q01851,Q9H2U1,Q14999,O14514,Q13480,Q6ZVC0,A0MZ66,Q8WU20,P42338,Q14678,P07900,Q8WX93,Q9UQB3,O15496,P16298,Q9UKE5,Q76N89,P05067,O14641,Q9HCU4,P46531,O00401,Q92558,Q96ST3,Q9BQG1,Q9P217,P48061,Q96MS0,Q9H3T3,Q9NTN9,Q9HCJ5,P08138,A7E2V4,O75094,O75385,Q8N4C8,Q99835,O95819,P04216,O15020,P58400,Q9NQC3,Q9P2J2,Q9C0H9,Q9Y566,…
GO:BP	chromosome organization	GO:0051276	3.56e-06	5.448441354	1031	2254	205	16070	Q8N108,Q01658,Q13153,O60341,Q92922,P20585,Q12873,O75151,O94953,Q15139,Q9ULX6,P28482,Q9UQ84,Q16594,Q09472,Q9Y3T9,Q93009,Q9UBW8,O95983,Q96Q15,Q7Z6Z7,Q15910,Q96EB6,P55201,Q9C0C2,Q9UER7,O60885,Q9H2U1,Q8TDI0,Q00839,Q9Y4A5,Q96KQ7,Q92793,P04637,O43159,Q8IXJ6,Q14839,Q86X55,Q9Y6J0,P46100,Q7L5N1,Q92794,Q9HCK8,Q9BVI0,Q6ZW49,Q9NXR8,P46379,Q9Y5B9,P51532,O60907,P06400,P51531,Q9Y4E8,O95365,Q9ULJ6,P07900,Q9Y2T1,…
GO:BP	cellular component morphogenesis	GO:0032989	3.56e-06	5.448441354	579	2254	128	16070	Q13153,Q5VWQ8,Q9C0C4,Q0ZGT2,Q9UL54,O43166,Q9Y4H2,P28482,P07949,Q9NRY4,P49841,Q12837,Q01851,Q9H2U1,Q14999,O14514,Q13480,Q6ZVC0,A0MZ66,Q5VST9,Q8WU20,P42338,Q14678,P07900,Q8WX93,Q9UQB3,O15496,P16298,Q9UKE5,Q76N89,P05067,O14641,Q9HCU4,P46531,O00401,Q92558,Q96ST3,Q9BQG1,Q9P217,Q8WZ42,P48061,Q96MS0,Q9H3T3,Q9NTN9,Q9HCJ5,P08138,A7E2V4,O94811,O75094,O75385,Q8N4C8,Q99835,O95819,P04216,O15020,P58400,Q9NQC3,…
GO:BP	immunoglobulin production	GO:0002377	3.56e-06	5.448441354	156	2254	48	16070	P20585,Q12888,Q6ZW49,A0A087WW87,A0A0A0MRZ7,Q7KZ85,A0A075B6S9,A0A0C4DH26,Q8N697,A0A087WSY6,P01619,P01614,P04432,A0A075B6J1,A0A0C4DH25,P22301,P01601,A0A087WSZ0,A0A0C4DH24,A0A0C4DH69,A0A0A0MT36,P01599,P04433,P01602,P0DP09,A0A075B6S4,A0A0C4DH67,P06312,P01615,Q8IYW5,A0A075B6P5,P01593,A0A0C4DH55,A0A075B6I3,A0A0C4DH73,P01611,A0A075B6S5,P01594,A0A075B6S6,A0A075B6S2,P06310,P01624,A0A075B6H7,P01597,A0A0B4J…
GO:BP	covalent chromatin modification	GO:0016569	3.56e-06	5.448441354	385	2254	93	16070	Q8N108,Q01658,O60341,O94953,Q15139,Q9ULX6,Q16594,Q09472,Q9Y3T9,Q93009,Q7Z6Z7,Q15910,Q96EB6,P55201,O60885,Q8TDI0,Q9Y4A5,Q96KQ7,Q92793,Q8IXJ6,Q86X55,P46100,Q92794,Q9BVI0,Q6ZW49,Q9NXR8,O60907,Q9Y4E8,O43318,Q9UJU2,Q9BZK7,Q6PD62,O15550,Q8N7H5,O95071,Q96ST3,O94972,Q70EK9,Q96PN7,Q9NRA0,O15047,P23246,Q9BT49,Q9P275,Q9NW82,P51965,Q9UPS6,P78364,Q7KZ85,Q9H4Z2,Q96RL1,O15156,Q99549,P51610,Q6PJG2,P22087,P29375,…
GO:BP	primary metabolic process	GO:0044238	5.42e-06	5.266207901	9046	2254	1383	16070	Q8N108,Q9NSY1,Q7LFL8,Q01658,Q12849,Q13153,Q8NAV1,O60341,Q8N3X6,Q9Y6R1,Q9NYF8,Q99684,Q8IWB9,Q8TCJ2,Q9H832,Q9UHV7,Q92922,Q14119,Q9UGU0,Q07955,Q9BZE1,A1YPR0,P20585,Q9UPN9,P38432,P55085,Q12873,Q9NXW2,P08648,Q08379,Q5VWQ8,P49761,Q86UL8,Q8IWT3,Q13724,Q9Y6R0,Q8IZY2,P35453,Q96CK0,O75151,P09529,P49760,Q08629,Q9H4X1,P28356,P05155,O94953,Q15139,Q9UL54,P09683,Q9H2G4,P20393,Q12948,P25686,Q9ULX6,Q14934,Q14318,…
GO:BP	pattern specification process	GO:0007389	6.14e-06	5.212093851	237	2254	64	16070	P28356,P36897,P36894,O95936,Q13207,Q16676,O15119,O95996,O43435,Q04771,O43541,O00238,Q9NYQ6,Q9H6I2,O75197,Q93097,Q9NPC8,P25054,Q13563,O75581,Q13467,O14641,P52952,Q9HCU4,P46531,P40426,O60481,P11831,Q8TF72,P19544,Q99835,Q02962,P31277,P31268,Q5TA89,O43365,Q14469,P32243,Q9UBP5,P41271,P31269,P09629,O15066,Q9C0J9,P09016,Q9BYE0,Q99626,P50553,P43694,Q00056,P31249,Q7Z7M0,P10070,P13378,O96004,P17483,P14651,…
GO:BP	embryonic morphogenesis	GO:0048598	7.1e-06	5.148920125	305	2254	77	16070	P08648,Q9C0C4,P28356,P36897,Q14160,O95936,Q13207,O43474,Q92793,O15119,Q06945,O43435,O00358,Q04771,Q9NYQ6,Q9H6I2,P57775,O75197,Q96MT3,Q9NPC8,Q13563,O75581,Q6PD62,Q8N7H5,P51654,Q92541,O14641,Q9NSC2,P52952,P46531,Q9BT81,O60481,Q7RTU7,Q8NEW7,P35716,P11831,Q9NW07,Q7RTU9,Q99835,Q8N584,P07101,Q9UIU6,P78411,Q02962,Q9Y2X9,O43365,Q14469,P22301,P05106,P32243,P31269,Q9H5P4,O15054,Q92570,Q6KC79,Q96SQ7,Q13562,…
GO:BP	mRNA 3-end processing GO:0031124 9.32E-06 5.030591593 97 2254 34 16070 \Q12849	Q07955	Q07352	Q9H2U1	Q6PD62	Q8N7H5	P05067	O15234	Q69YN4	Q5VYS8	Q01081	Q9C0J8	Q13243	Q01130	Q16629	Q5VT52	Q05519	P11940	Q08170	Q9BZI7	Q8IXZ2	Q92797	Q13247	O95391	Q8IYB3	Q9UPN6	P83369	O00267	Q86U42	O94913	O60508	O75150	Q8NE35	Q16630\"
GO:BP anterior/posterior pattern specification GO:0009952 9.32E-06 5.030591593 97 2254 34 16070 \"P28356	P36897	O15119	O43435	Q9NYQ6	O75197	Q9NPC8	O75581	Q13467	Q9HCU4	P40426	P19544	P31268	Q5TA89	O43365	Q14469	P32243	Q9UBP5	P31269	P09629	Q9C0J9	P09016	Q9BYE0	Q99626	P43694	Q00056	P31249	P13378	P17483	P14651	P47902	Q0VG99	Q5IJ48	O75128\"
GO:BP tube morphogenesis GO:0035239 1.16E-05 4.937118338 551 2254 121 16070 \"Q13153	Q8N302	P08648	Q5VWQ8	Q9C0C4	Q9H4X1	Q15139	Q12948	P36897	Q14160	P36894	P78362	O95936	Q15648	Q13207	Q96EB6	O43474	Q14999	Q16676	Q9H2X6	O14514	O15119	Q06945	O43435	O15530	Q13480	P04085	P42338	O15105	Q04771	H3BV60	Q9NYQ6	Q9H6I2	Q07954	O75197	Q96MT3	Q9NPC8	Q13563	O75581	P51654	Q8IY63	O14641	Q9NSC2	P52952	P46531	P08151	O60481	P29474	Q5JRA6	P48023
GO:BP neuron projection development GO:0031175 1.31E-05 4.881760436 685 2254 144 16070 \"Q13153	Q99684	Q5VWQ8	Q86UL8	Q9C0C4	Q08629	Q0ZGT2	Q15139	Q9UL54	O43166	Q9Y4H2	P28482	P07949	Q9UM73	Q14160	Q9NRY4	P49841	Q09472	Q12837	Q01851	Q9H2U1	Q14999	O14514	P29376	Q13480	Q3V6T2	P06400	Q6ZVC0	A0MZ66	Q8WU20	P42338	Q14678	P07900	Q8WX93	Q9UQB3	O15496	P16298	Q9UKE5	Q76N89	P49840	P05067	O14641	Q9HCU4	P46531	O00401	Q96ST3	Q9BQG1	Q9P217	P48061	Q96MS0
GO:BP mesenchyme development GO:0060485 2.40E-05 4.620672537 215 2254 58 16070 \"Q5VWQ8	Q9C0C4	Q9H4X1	Q12948	P36897	P11362	P36894	Q2MJR0	P49841	O95936	Q13207	Q15910	Q14999	Q92841	O43435	P42345	Q02297	O15105	Q04771	H3BV60	Q9Y2T1	Q9GZV5	Q96AC1	Q9UJU2	Q9NPC8	Q13563	Q86UU0	O75581	Q9H7S9	P46531	P29474	P35716	Q9H3T3	Q9NTN9	P19544	Q68DE3	Q99835	Q13428	Q9UIU6	Q02962	Q99729	Q9NPR2	Q14978	Q99453	Q99466	Q9UBP5	Q7Z591	O14786	P43699	Q9UF56
GO:BP gland development GO:0048732 2.59E-05 4.586829507 142 2254 43 16070 \"O75151	P36897	Q14160	Q9NRY4	O15119	O43435	P49715	Q02297	P04085	O00358	Q9UBP4	O75197	Q13563	O75581	Q9H7S9	Q9NSC2	P52952	O60481	P19544	P41225	O15522	Q9NQC3	O15156	O75054	Q99466	P14314	Q14469	P26038	P43699	Q8NBP7	Q99801	Q7RTS3	P30559	P07203	P29317	P61296	P31249	P10070	Q01101	P07333	O75398	P17676	O75128\"
GO:BP epithelial tube morphogenesis GO:0060562 3.08E-05 4.511128229 162 2254 47 16070 \"Q13153	Q9C0C4	Q14160	O95936	Q13207	Q16676	O15119	Q06945	Q04771	Q9NYQ6	Q9H6I2	O75197	Q96MT3	Q9NPC8	Q13563	O75581	P51654	O14641	Q9NSC2	P52952	P46531	O60481	P35716	P11831	P19544	Q99835	Q9UIU6	Q02962	P31277	Q9H334	Q99466	Q14469	Q9BZL6	O14786	P43699	Q99801	Q6UB35	P29317	P43694	Q7Z7M0	P10070	O96004	Q6UXI9	P31270	P07333	O75398	O75128\"
GO:BP axonogenesis GO:0007409 4.05E-05 4.392893311 345 2254 82 16070 \"Q13153	Q9C0C4	Q0ZGT2	Q9UL54	O43166	Q9Y4H2	P28482	P07949	Q9NRY4	P49841	Q12837	Q01851	O14514	Q13480	A0MZ66	Q8WU20	P42338	P07900	Q8WX93	O15496	P16298	P05067	P46531	Q96ST3	Q9P217	P48061	Q96MS0	Q9H3T3	Q9NTN9	Q9HCJ5	P08138	A7E2V4	O75094	O75385	Q99835	P04216	O15020	P58400	Q9NQC3	Q9P2J2	Q02962	Q9Y4D7	Q12840	Q9NPR2	O75592	Q9UI08	Q6UXK2	Q99453	P32243	Q9UM47
GO:BP noradrenergic neuron differentiation GO:0003357 6.23E-05 4.20563001 7 2254 7 16070 \"Q06945	P35716	Q99453	O14813	P50553	P61296	Q01101\"
GO:BP heart development GO:0007507 6.25E-05 4.204225581 316 2254 76 16070 \"Q12948	P36897	P21860	P36894	O95936	Q12837	Q92585	Q13207	Q01851	Q9H2U1	O15119	Q06945	P57059	O43435	P06400	Q02297	Q8WU20	O15105	Q04771	O43541	Q9H6I2	Q86TB3	Q96MT3	Q13563	O75581	P51654	P49840	O14641	Q9NSC2	P52952	P46531	P08151	O60481	P29474	Q7RTU7	Q8WZ42	P35716	P35712	P20333	P11831	Q96LD1	P19544	O94875	O60902	P21817	O75094	Q99835	P07101	P45379	Q96L96
GO:BP positive regulation of mRNA metabolic process GO:1903313 6.63E-05 4.178528206 74 2254 27 16070 \"P47974	Q07352	Q14671	Q9BX46	Q9H2U1	A5YKK6	Q8N7H5	Q9HCJ0	Q9UPQ9	Q13595	Q9Y2W1	P50616	A2A288	P11940	P62995	Q6Y7W6	Q92945	Q8WY41	P19338	Q92900	Q2Q1W2	Q5TC82	O00178	Q5SZQ8	Q86XN8	Q8NE35	Q96EP5\"
GO:BP muscle structure development GO:0061061 8.22E-05 4.08492961 362 2254 84 16070 \"O60341	Q9C0C4	P36897	Q07352	P36894	Q92585	Q13207	Q9BX46	O14514	Q8IXJ6	O15119	Q92841	P57059	O43435	P06400	Q02297	Q5VST9	Q8WU20	O15105	Q04771	Q15911	P50402	Q86TB3	Q96MT3	Q9NQ66	P49840	P52952	P46531	O94966	Q8WZ42	P35712	P11831	P46939	P53814	Q96LD1	P19544	Q4V9L6	O94875	Q15772	P21817	Q8NF91	P86452	Q7KZ85	P60508	Q9UIU6	P45379	Q08043	Q96L96	P29536	P12111
GO:BP tissue development GO:0009888 8.22E-05 4.08492961 1388 2254 255 16070 \"Q9NSY1	Q13153	Q14119	P55085	P08648	Q5VWQ8	Q86UL8	Q9C0C4	Q9H4X1	O60292	Q12948	P36897	P07949	Q14160	P11362	Q07352	P36894	Q2MJR0	Q9NRY4	P49841	O95936	Q15648	Q12837	Q92585	Q13950	Q13207	Q08345	Q15910	Q96EB6	O43474	Q9BX46	Q14999	Q16676	P04637	Q8IXJ6	O15119	Q16254	Q06945	Q92841	P57059	P18146	O43435	P42345	Q02297	P04085	Q8WU20	Q9Y3L3	Q6KF10	O15105	O00358
GO:BP circulatory system development GO:0072359 8.27E-05 4.0827008 707 2254 144 16070 \"Q8N302	P08648	Q5VWQ8	Q9H4X1	Q15139	Q12948	P36897	P21860	P36894	P78362	O95936	Q15648	Q12837	Q92585	Q13207	Q96EB6	O43474	Q01851	Q9H2U1	Q14999	Q9H2X6	O14514	O15119	Q06945	P57059	P18146	O43435	O15530	Q13480	P06400	Q02297	P04085	Q8WU20	P42338	O15105	Q04771	O43541	Q15678	H3BV60	Q9H6I2	Q07954	Q86TB3	O75197	Q96MT3	Q13563	O75581	P51654	Q8IY63	P49840	O14641
GO:BP production of molecular mediator of immune response GO:0002440 9.05E-05 4.043407501 234 2254 60 16070 \"P20585	P55085	Q12888	Q96EB6	Q6ZW49	O15105	O43318	Q13467	A0A087WW87	P20333	A0A0A0MRZ7	Q7KZ85	Q8IUC6	Q9NQC3	A0A075B6S9	A0A0C4DH26	Q8N697	A0A087WSY6	P01619	P01614	P04432	A0A075B6J1	A0A0C4DH25	P22301	P01601	A0A087WSZ0	A0A0C4DH24	A0A0C4DH69	A0A0A0MT36	P01599	P04433	Q92570	P01602	P0DP09	Q96P20	A0A075B6S4	A0A0C4DH67	P06312	P01615	Q8IYW5	A0A075B6P5	P01593	A0A0C4DH55	A0A075B6I3	A0A0C4DH73	P01611	A0A075B6S5	P01594	A0A075B6S6	A0A075B6S2
GO:BP regulation of signaling GO:0023051 0.000108657 3.963942177 2874 2254 483 16070 \"Q8N108	Q9NSY1	Q7LFL8	Q13153	O60341	Q9NYF8	Q99684	Q96AG4	Q9UPN9	Q8WUY9	P55085	Q12873	P08648	Q5VWQ8	Q86UL8	Q9BRK4	Q8IZY2	Q9C0C4	Q96CK0	Q9H7P9	P09529	Q15139	Q9UL54	P09683	Q9H2G4	P20393	Q14934	Q49AN0	O43166	Q9Y4H2	P36896	P15056	P22681	P36897	P28482	P07949	Q9UM73	Q14160	P11362	Q13191	P21860	Q07890	P36894	P35568	Q2MJR0	Q9NRY4	Q9UQ84	P49841	Q8N9B5	Q16594
GO:BP regulation of cell communication GO:0010646 0.000115958 3.935699597 2836 2254 477 16070 \"Q8N108	Q9NSY1	Q7LFL8	Q13153	O60341	Q9NYF8	Q99684	Q96AG4	Q9UPN9	Q8WUY9	P55085	Q12873	P08648	Q5VWQ8	Q86UL8	Q9BRK4	Q8IZY2	Q9C0C4	Q96CK0	Q9H7P9	P09529	Q15139	Q9UL54	P09683	Q9H2G4	P20393	Q14934	Q49AN0	O43166	Q9Y4H2	P36896	P15056	P22681	P36897	P28482	P07949	Q9UM73	P11362	Q13191	P21860	Q07890	P36894	P35568	Q2MJR0	Q9NRY4	Q9UQ84	P49841	Q8N9B5	Q16594	Q09472
GO:BP enzyme linked receptor protein signaling pathway GO:0007167 0.000115958 3.935699597 892 2254 174 16070 \"Q13153	Q9UPN9	P08648	Q5VWQ8	Q86UL8	P09529	Q15139	Q12948	Q14934	O43166	Q9Y4H2	P36896	P15056	Q8NER5	P22681	P36897	P28482	P07949	Q9UM73	P11362	Q13191	P21860	P36894	P35568	Q2MJR0	P15822	P49841	Q09472	Q13950	Q08345	Q96EB6	Q92793	Q16676	Q9H2X6	Q9NX09	Q8IXJ6	O15530	P29376	P56945	Q13480	Q3V6T2	Q92574	Q04912	O14511	Q02297	P04085	Q8WU20	P42338	P23443	P12034
GO:BP \"regulation of nuclear-transcribed mRNA catabolic process	deadenylation-dependent decay\" GO:1900151 0.000121406 3.915760688 17 2254 11 16070 \"P47974	Q07352	Q9H2U1	A5YKK6	Q9HCJ0	Q9UPQ9	P50616	Q5XG87	P11940	Q8WY41	Q8NE35\"
GO:BP actin cytoskeleton organization GO:0030036 0.00012349 3.908369419 606 2254 126 16070 \"Q13153	Q9NSV4	P55085	Q9H7P9	Q9H4X1	Q9UL54	O43166	P36897	Q9NRY4	Q8N9B5	O15530	P56945	Q13480	Q3V6T2	Q92574	A0MZ66	P42345	P04085	Q5VST9	Q9Y3L3	Q14678	Q6ZSZ5	Q9NYQ6	Q07954	Q96AC1	Q9UKE5	Q8IY63	Q8TE77	P22105	O00401	Q92558	O43516	A8K0Z3	Q9UPY6	Q8WZ42	P48061	Q13796	P11831	P53814	Q8TF72	Q9UKZ4	P42768	Q8N3V7	Q8N4C8	Q9UIU6	Q86VI3	P45379	Q9Y566	Q9UPZ6	Q9Y6W5
GO:BP metabolic process GO:0008152 0.000153687 3.813362516 10217 2254 1529 16070 \"Q8N108	Q9NSY1	Q7LFL8	Q01658	Q12849	Q13153	Q8NAV1	O60341	Q8N3X6	Q9Y6R1	Q9NYF8	Q99684	Q8IWB9	Q8TCJ2	Q9H832	Q9UHV7	Q92922	Q14119	Q9UGU0	Q07955	Q9BZE1	A1YPR0	P20585	Q9UPN9	P38432	P55085	Q12873	Q9NXW2	P08648	Q08379	Q5VWQ8	P49761	Q86UL8	Q8IWT3	Q5T8A7	Q13724	Q9Y6R0	Q8IZY2	P35453	Q96CK0	O75151	P09529	P49760	Q08629	Q9H4X1	P28356	P05155	O94953	Q15139	Q9UL54
GO:BP positive regulation of mRNA catabolic process GO:0061014 0.000203593 3.69123711 49 2254 20 16070 \"P47974	Q07352	Q14671	Q9BX46	Q9H2U1	A5YKK6	Q9HCJ0	Q9UPQ9	P50616	A2A288	P11940	Q6Y7W6	Q92945	Q8WY41	Q92900	Q2Q1W2	Q5TC82	O00178	Q86XN8	Q8NE35\"
GO:BP axon guidance GO:0007411 0.000211861 3.673949907 214 2254 55 16070 \"Q9C0C4	Q0ZGT2	Q9Y4H2	P28482	P07949	Q9NRY4	Q12837	Q13480	Q8WU20	P42338	Q8WX93	O15496	P05067	P46531	Q9P217	P48061	Q96MS0	Q9H3T3	Q9NTN9	Q9HCJ5	A7E2V4	O75094	Q99835	O15020	P58400	Q9P2J2	Q9Y4D7	Q12840	Q9NPR2	O75592	Q9UI08	P32243	Q9UM47	Q8N967	O14786	P24043	Q9HDB5	Q96S59	Q9UIW2	Q9ULL4	Q8N8S7	O43921	O60282	P33176	P54762	P52797	P29317	P29322	Q9GZZ7	Q7Z7M0
GO:BP neuron projection guidance GO:0097485 0.000211861 3.673949907 214 2254 55 16070 \"Q9C0C4	Q0ZGT2	Q9Y4H2	P28482	P07949	Q9NRY4	Q12837	Q13480	Q8WU20	P42338	Q8WX93	O15496	P05067	P46531	Q9P217	P48061	Q96MS0	Q9H3T3	Q9NTN9	Q9HCJ5	A7E2V4	O75094	Q99835	O15020	P58400	Q9P2J2	Q9Y4D7	Q12840	Q9NPR2	O75592	Q9UI08	P32243	Q9UM47	Q8N967	O14786	P24043	Q9HDB5	Q96S59	Q9UIW2	Q9ULL4	Q8N8S7	O43921	O60282	P33176	P54762	P52797	P29317	P29322	Q9GZZ7	Q7Z7M0
GO:BP morphogenesis of a branching structure GO:0001763 0.000215046 3.667469136 74 2254 26 16070 \"Q13153	Q16676	P04085	Q9NYQ6	O75197	Q9NPC8	Q13563	O75581	Q9NSC2	P19544	Q99835	Q9NQC3	Q9UIU6	Q02962	P31277	Q99466	O14786	P43699	Q99801	P29317	Q12946	O43283	P10070	Q6UXI9	Q8TAM6	P31270\"
GO:BP transmembrane receptor protein serine/threonine kinase signaling pathway GO:0007178 0.000222478 3.652712787 278 2254 67 16070 \"Q9UPN9	Q86UL8	P09529	P36896	Q8NER5	P22681	P36897	P36894	Q2MJR0	P15822	Q09472	Q13950	Q96EB6	Q92793	Q16676	Q9H2X6	O15530	Q6KF10	Q86TG7	O15105	O95390	Q04771	Q9Y4E8	P27539	Q8N2S1	Q7Z4P5	Q9BXN1	Q9UBE8	O95365	O43541	O00238	Q9ULJ6	H3BV60	Q6ZSZ5	Q6ZMH5	Q2VWA4	Q14766	P22004	P55107	Q6ZNA4	O43318	Q9Y2U8	Q9UBP4	Q9GZV5	Q96AC1	Q86UU0	Q9H7S9	Q9NRM7	P46531	Q7RTU7
GO:BP \"positive regulation of nuclear-transcribed mRNA catabolic process	deadenylation-dependent decay\" GO:1900153 0.000231219 3.63597689 15 2254 10 16070 \"P47974	Q07352	Q9H2U1	A5YKK6	Q9HCJ0	Q9UPQ9	P50616	P11940	Q8WY41	Q8NE35\"
GO:BP regulation of cellular component organization GO:0051128 0.000231324 3.635779172 1908 2254 333 16070 \"Q8N108	Q9NSY1	Q13153	O60341	Q99684	P55085	Q5VWQ8	Q86UL8	Q8IWT3	Q8IZY2	Q9C0C4	O75151	Q9H7P9	Q08629	Q9H4X1	Q0ZGT2	Q15139	Q9UL54	Q9H2G4	P25686	Q9ULX6	O43166	P36896	P22681	P36897	P28482	P07949	Q9UM73	Q14160	Q9NRY4	P49841	Q8N9B5	Q09472	Q9Y3T9	Q93009	Q9NYY3	Q12837	O00571	Q96Q15	P61978	Q13627	Q08345	P42858	Q7Z6Z7	Q96EB6	O60885	P10275	Q9H2U1	Q00839	Q9H3D4
GO:BP actin filament-based process GO:0030029 0.00026894 3.570343989 699 2254 140 16070 \"Q13153	Q9NSV4	P55085	Q9H7P9	Q9H4X1	Q9UL54	O43166	P36897	Q9NRY4	Q8N9B5	O15530	P56945	Q13480	Q3V6T2	Q92574	A0MZ66	P42345	P04085	Q5VST9	Q9Y3L3	Q14678	Q6ZSZ5	Q9NYQ6	Q07954	Q96AC1	Q9UKE5	Q8IY63	Q8TE77	P22105	O00401	Q92558	O43516	A8K0Z3	Q8WXH0	Q9UPY6	Q8WZ42	P48061	Q13796	P11831	P53814	Q8TF72	Q9UKZ4	P42768	Q8TF74	Q8N3V7	A6NGB9	Q08499	Q8N4C8	Q9UIU6	Q86VI3
GO:BP \"regulation of DNA-templated transcription	elongation\" GO:0032784 0.000273944 3.562337977 46 2254 19 16070 \"O60885	Q00839	O94992	Q9Y5B9	O14776	Q7KZ85	Q03468	Q9UPN6	Q96JC9	O00267	Q8IYW5	O43719	O60583	Q9NYV4	Q4G0J3	Q14004	O75909	Q96CJ1	Q56P03\"
GO:BP brain development GO:0007420 0.000275146 3.560436308 368 2254 83 16070 \"Q5VWQ8	Q9Y6R0	Q9C0C4	P09683	Q12948	Q14160	P49841	O95936	Q15154	Q8TDI0	P21675	Q9NX09	Q8IXJ6	Q9HCK8	P46379	Q9ULJ6	Q15911	Q93097	O75581	Q9NQ66	Q9NSC2	P40426	Q96ST3	Q13796	O15047	Q9NQZ2	Q9HCJ5	P41225	Q5TCY1	P40424	P40425	Q99835	O94900	P58400	Q5VXT5	Q9NQC3	Q9Y566	Q9H4Z2	O95409	Q02962	Q9ULL8	Q9C0A1	Q5TA89	Q99453	Q14469	Q6ZMQ8	Q14114	Q8NFW5	P32243	Q8TE12
GO:BP \"DNA-templated transcription	elongation\" GO:0006354 0.000300552 3.52208001 107 2254 33 16070 \"O60885	Q00839	O94992	P20226	Q9Y5B9	Q6PD62	Q8N7H5	Q92541	P42568	P17480	Q3B726	O14776	Q7KZ85	P35269	Q03468	Q9UPN6	Q96JC9	Q03111	O00267	Q8IYW5	O15446	O43719	O60583	Q16186	Q9NYV4	P19447	O00472	Q4G0J3	Q14004	Q9Y5B0	O75909	Q96CJ1	Q56P03\"
GO:BP positive regulation of multicellular organismal process GO:0051240 0.000304095 3.516990279 1018 2254 192 16070 \"O60341	Q8N302	P55085	P08648	Q9Y6R0	Q8IZY2	P09529	Q9H4X1	Q15139	P09683	Q12948	P36896	P36897	P07949	Q14160	Q07352	P36894	Q09472	Q12888	Q15648	Q12837	O00571	Q13207	Q15910	Q96EB6	O43474	Q01851	Q9H2U1	Q14999	Q92793	Q16676	Q9H2X6	Q9Y2G1	Q68CQ4	Q06945	P18146	Q6ZW49	P19838	O15530	Q13480	P51617	A0MZ66	P42345	Q02297	Q07021	Q6KF10	Q04771	O00238	Q9ULJ6	Q9Y2T1
GO:BP skeletal system development GO:0001501 0.000312232 3.50552302 281 2254 67 16070 \"P35453	P28356	P51888	Q12948	P36897	P11362	Q15648	Q13950	P04637	O15119	Q06945	O43435	Q6KF10	O95390	O00238	P22004	P55107	O75197	Q93097	O75581	Q86Y38	Q92543	Q7RTU7	P35716	Q15904	P35712	Q4V9L6	O15266	P40225	O60902	P21817	O43462	Q13428	P78411	P78337	Q5T5P2	A1X283	Q9NZJ5	Q9H334	Q5TA89	O43365	P15863	Q86UW8	P31269	Q8N5W9	P35711	Q6KC79	O75173	P84996	Q6UB35
GO:BP mesenchymal cell differentiation GO:0048762 0.00032043 3.494266175 181 2254 48 16070 \"Q5VWQ8	Q9C0C4	Q9H4X1	Q12948	P36897	P11362	Q2MJR0	P49841	O95936	Q15910	Q14999	Q92841	O43435	P42345	Q02297	O15105	Q04771	H3BV60	Q9Y2T1	Q9GZV5	Q96AC1	Q9UJU2	Q9NPC8	Q86UU0	O75581	Q9H7S9	P46531	P35716	Q9H3T3	Q9NTN9	Q68DE3	Q13428	Q02962	Q99729	Q9NPR2	Q14978	Q99453	Q99466	Q9UBP5	Q7Z591	O14786	P43699	Q9UF56	P61296	Q9H4H8	Q12947	Q5IJ48	Q9H3T2\"
GO:BP axon development GO:0061564 0.000355591 3.449049278 365 2254 82 16070 \"Q13153	Q9C0C4	Q0ZGT2	Q9UL54	O43166	Q9Y4H2	P28482	P07949	Q9NRY4	P49841	Q12837	Q01851	O14514	Q13480	A0MZ66	Q8WU20	P42338	P07900	Q8WX93	O15496	P16298	P05067	P46531	Q96ST3	Q9P217	P48061	Q96MS0	Q9H3T3	Q9NTN9	Q9HCJ5	P08138	A7E2V4	O75094	O75385	Q99835	P04216	O15020	P58400	Q9NQC3	Q9P2J2	Q02962	Q9Y4D7	Q12840	Q9NPR2	O75592	Q9UI08	Q6UXK2	Q99453	P32243	Q9UM47
GO:BP 3-UTR-mediated mRNA destabilization"	GO:0061158	0.000507773	3.294330115	16	2254	10	16070	P47974,Q07352,Q9BX46,Q9H2U1,A2A288,Q92945,Q92900,Q2Q1W2,Q5TC82,Q8NE35
GO:BP	sensory system development	GO:0048880	0.000527474	3.277799242	205	2254	52	16070	O60292,Q12948,Q2MJR0,Q15648,Q12837,Q13207,Q01851,Q9H2X6,P51532,O00238,Q6ZMH5,O75197,Q9Y6F9,Q93097,O75581,P40426,Q8N8E2,P35716,Q13796,P19544,P40424,P40425,Q9Y467,P07101,P04216,O00294,Q02962,A1X283,Q5TA89,Q99453,O14786,O15259,P48681,O75444,Q7Z5N4,Q6T4R5,Q6KC79,Q9HD90,Q7RTS3,Q13562,O75364,Q6QNY0,Q9P2D1,Q07687,P29317,Q8IZJ3,P58012,Q9NYB9,Q5SZK8,P01024,Q68DQ2,P22914
GO:BP	head development	GO:0060322	0.000539465	3.268036657	386	2254	85	16070	Q5VWQ8,Q9Y6R0,Q9C0C4,P09683,Q12948,Q14160,P49841,O95936,Q15154,Q8TDI0,P21675,Q9NX09,Q8IXJ6,Q9HCK8,P46379,O43435,Q9ULJ6,Q15911,Q93097,O75581,Q9NQ66,Q9NSC2,P40426,Q96ST3,Q13796,O15047,Q9NQZ2,Q9HCJ5,P41225,Q5TCY1,P40424,P40425,Q99835,O94900,P58400,Q5VXT5,Q9NQC3,Q9Y566,Q9H4Z2,O95409,Q02962,Q9ULL8,Q9C0A1,Q5TA89,Q99453,Q14469,Q6ZMQ8,Q14114,Q8NFW5,P32243,Q8TE12,Q7Z591,O15409,Q6ZMT4,P43699,Q9C0D0,P48681,…
GO:BP	cardiac septum morphogenesis	GO:0060411	0.000539465	3.268036657	48	2254	19	16070	P36897,P36894,Q13207,Q06945,O43435,O15105,Q04771,O43541,P52952,P46531,P35716,O75094,Q14469,Q9UBP5,O14786,P43694,Q92908,O96004,Q8IX07
GO:BP	circadian rhythm	GO:0007623	0.000539465	3.268036657	164	2254	44	16070	P20393,Q49AN0,P49841,Q09472,Q93009,Q13627,Q7Z6Z7,Q15910,Q96EB6,Q00839,P04637,P57059,P18146,P05129,P42345,Q15911,Q15233,Q96ST3,Q9Y2W1,Q9UNS1,P23246,P08138,P36956,O75592,P47928,O75376,P29375,Q9Y2K7,P43699,Q9BWF3,Q8N2Q7,Q9UF56,Q7Z5J4,Q9HC23,Q8IV76,Q9UH36,Q9UBK2,Q08828,Q9C0J9,P08588,O15516,Q03164,Q8N531,Q9BQ04
GO:BP	sensory organ development	GO:0007423	0.000649427	3.187469931	260	2254	62	16070	O60292,Q12948,Q14160,Q2MJR0,Q15648,Q12837,Q13207,Q9H2X6,P51532,O43435,O00238,Q6ZMH5,Q9NYQ6,O75197,Q9Y6F9,Q93097,O75581,P40426,Q8N8E2,Q8NEW7,P35716,Q13796,P19544,P41225,P40424,P40425,Q9Y467,Q7RTU9,Q8N584,P07101,P04216,O00294,Q9UIU6,Q02962,A1X283,Q5TA89,Q99453,O14786,O15259,P48681,Q9H5P4,O75444,Q7Z5N4,Q6T4R5,Q6KC79,Q9Y5Q3,Q9HD90,Q7RTS3,Q13562,O75364,Q9Y219,Q6QNY0,Q9P2D1,Q07687,P29317,P50553,Q8IZJ3,…
GO:BP	digestive system development	GO:0055123	0.000651157	3.186314176	61	2254	22	16070	P07949,Q13207,Q9HCK8,O00358,Q9H6I2,Q9NPC8,Q9NSC2,P08151,O60481,P35716,Q99835,Q6KC79,A0A1W2PR82,Q7RTS3,Q9H6B4,Q99626,P43694,Q12946,Q7Z7M0,Q92908,P10070,O75128
GO:BP	regulation of response to stimulus	GO:0048583	0.000679417	3.167863271	3544	2254	575	16070	Q8N108,Q9NSY1,Q7LFL8,Q13153,O60341,Q9NYF8,Q99684,Q96AG4,Q9UPN9,Q8WUY9,P55085,Q12873,P08648,Q5VWQ8,Q86UL8,Q9BRK4,Q8IZY2,Q9C0C4,Q96CK0,Q9H7P9,P09529,Q9NQX5,Q9H4X1,P05155,Q15139,Q9UL54,Q9H2G4,P20393,Q49AN0,Q9Y4H2,P36896,P15056,P22681,P36897,P28482,P07949,Q9UM73,P11362,Q13191,P21860,Q07890,P36894,P35568,Q2MJR0,Q9NRY4,Q9UQ84,P49841,Q8N9B5,Q16594,Q09472,Q12888,Q969K3,Q9Y3T9,Q9NYY3,Q15648,Q12837,P46087,…
GO:BP	tissue morphogenesis	GO:0048729	0.000681264	3.166684505	400	2254	87	16070	Q13153,P08648,Q86UL8,Q9C0C4,P36897,P07949,Q14160,P36894,Q9NRY4,O95936,Q13207,Q08345,O43474,Q16676,O15119,Q06945,O43435,P42345,Q02297,P04085,Q9Y3L3,O15105,O00358,Q9BQL6,Q04771,Q9NYQ6,Q9H6I2,Q7Z3G6,Q96AC1,O75197,Q9NYQ7,Q96MT3,Q9NPC8,Q13563,O75581,P51654,Q13467,Q06323,O14641,P42568,Q9NSC2,P52952,Q9HCU4,P46531,O60481,P29474,Q7RTU7,Q8WZ42,P35716,Q9UNS1,P11831,P19544,Q9NXF8,Q99835,Q9UIU6,P45379,Q02962,…
GO:BP	response to growth factor	GO:0070848	0.000718904	3.143329	540	2254	111	16070	Q9UPN9,P08648,Q5VWQ8,Q86UL8,Q15139,Q12948,P36896,Q8NER5,P22681,P36897,P28482,P47974,P11362,Q07352,P36894,Q2MJR0,P15822,Q09472,Q15648,Q13950,Q96EB6,O43474,Q92793,Q16676,Q9H2X6,Q9NX09,Q8IXJ6,O43435,O15530,P56945,Q13480,Q8WU20,P42338,P23443,P12034,Q6KF10,Q86TG7,O15105,Q04771,Q9Y4E8,P27539,Q8N2S1,Q7Z4P5,Q9BXN1,Q9UBE8,O95365,O43541,O00238,Q9ULJ6,H3BV60,Q6ZSZ5,Q6ZMH5,Q2VWA4,Q14766,P22004,P55107,Q6ZNA4,…
GO:BP	cardiocyte differentiation	GO:0035051	0.000819575	3.086411458	84	2254	27	16070	Q92585,Q13207,Q9H2U1,P57059,Q02297,Q8WU20,Q04771,Q9H6I2,Q86TB3,Q96MT3,P49840,P52952,P46531,Q8WZ42,P35712,P11831,P19544,O94875,Q96L96,Q9UBP5,O15054,Q02078,Q2V2M9,P43694,P61296,Q8IZQ8,Q92908
GO:BP	cellular response to growth factor stimulus	GO:0071363	0.000819575	3.086411458	524	2254	108	16070	Q9UPN9,P08648,Q5VWQ8,Q86UL8,Q15139,Q12948,P36896,Q8NER5,P22681,P36897,P28482,P47974,P11362,Q07352,P36894,Q2MJR0,P15822,Q09472,Q15648,Q13950,Q96EB6,O43474,Q92793,Q16676,Q9H2X6,Q9NX09,Q8IXJ6,O43435,O15530,P56945,Q13480,Q8WU20,P42338,P23443,P12034,Q6KF10,Q86TG7,O15105,Q04771,Q9Y4E8,P27539,Q8N2S1,Q7Z4P5,Q9BXN1,Q9UBE8,O95365,O43541,O00238,Q9ULJ6,H3BV60,Q6ZSZ5,Q6ZMH5,Q2VWA4,Q14766,P22004,P55107,Q6ZNA4,…
GO:BP	heart morphogenesis	GO:0003007	0.00085826	3.066381075	162	2254	43	16070	P36897,P36894,O95936,Q13207,O15119,Q06945,O43435,Q02297,O15105,Q04771,O43541,Q9H6I2,Q86TB3,Q13563,P49840,O14641,P52952,P46531,O60481,P29474,Q8WZ42,P35716,P11831,P21817,O75094,Q99835,P07101,P45379,Q14469,Q9UBP5,O14786,Q6KC79,Q96JQ0,Q9P2D1,P43694,P61296,Q12946,Q7Z7M0,Q92908,O96004,P15502,Q8IX07,Q0VG99
GO:BP	RNA 3-end processing GO:0031123 0.000881672 3.054692777 147 2254 40 16070 \Q12849	Q07955	Q07352	Q9H2U1	Q96GM8	Q6PD62	Q8N7H5	P05067	O15234	Q69YN4	Q5VYS8	Q01081	Q9C0J8	Q13243	Q01130	Q16629	Q5VT52	Q05519	Q5XG87	P11940	Q08170	Q9BZI7	Q8IXZ2	Q92797	Q13247	O95391	Q8IYB3	Q9UPN6	P22087	P83369	P05455	O00267	Q86U42	O94913	O60508	Q4G0J3	O75150	O60832	Q8NE35	Q16630\"
GO:BP muscle cell differentiation GO:0042692 0.000917095 3.037585734 220 2254 54 16070 \"O60341	Q9C0C4	Q92585	Q13207	Q9BX46	O14514	P57059	O43435	Q02297	Q5VST9	Q8WU20	Q04771	Q86TB3	P49840	P52952	P46531	Q8WZ42	P35712	P11831	Q96LD1	P19544	Q4V9L6	O94875	Q15772	P21817	Q8NF91	P86452	Q7KZ85	P60508	Q9UIU6	P45379	Q96L96	P29536	Q6P5Q4	Q01484	Q14469	Q9UBP5	Q9UQL6	Q9BWF3	O15054	Q9NZV5	Q02078	P26599	P31415	O95180	Q2V2M9	O60583	Q9C0J9	Q09013	Q13045
GO:BP transcription elongation from RNA polymerase II promoter GO:0006368 0.000917095 3.037585734 80 2254 26 16070 \"O60885	Q00839	O94992	Q9Y5B9	Q6PD62	Q8N7H5	Q92541	P42568	O14776	Q7KZ85	P35269	Q96JC9	Q03111	O00267	Q8IYW5	O60583	Q16186	Q9NYV4	P19447	O00472	Q4G0J3	Q14004	Q9Y5B0	O75909	Q96CJ1	Q56P03\"
GO:BP transcription initiation from RNA polymerase II promoter GO:0006367 0.000921477 3.035515577 178 2254 46 16070 \"Q01658	Q9UHV7	P20393	Q16594	Q15648	Q92585	Q13950	P10275	Q9H2U1	P21675	Q6P1X5	Q92793	P04637	P20226	Q8IZX4	Q6ZW49	Q5VWG9	P11802	Q96RN5	Q9GZV5	P24385	Q93074	P52952	P46531	P11831	P52655	Q9NPJ6	P56270	P35269	P28702	Q13285	Q71SY5	Q99466	P51608	Q9UBP5	Q9UM47	P08235	Q15406	Q92570	Q8IZL2	O60244	P29084	Q9UBK2	P19447	Q96JK9	O00716\"
GO:BP visual system development GO:0150063 0.000932485 3.030357919 199 2254 50 16070 \"O60292	Q12948	Q2MJR0	Q15648	Q12837	Q13207	Q9H2X6	P51532	O00238	Q6ZMH5	O75197	Q9Y6F9	Q93097	O75581	P40426	Q8N8E2	P35716	Q13796	P19544	P40424	P40425	Q9Y467	P07101	P04216	O00294	Q02962	A1X283	Q5TA89	O14786	O15259	P48681	O75444	Q7Z5N4	Q6T4R5	Q6KC79	Q9HD90	Q7RTS3	Q13562	O75364	Q6QNY0	Q9P2D1	Q07687	P29317	Q8IZJ3	P58012	Q9NYB9	Q5SZK8	P01024	Q68DQ2	P22914\"
GO:BP positive regulation of transcription of Notch receptor target GO:0007221 0.000976637 3.0102667 17 2254 10 16070 \"Q09472	Q92585	Q92793	P46531	P40424	Q9Y4D7	Q99466	Q9UM47	Q8IZL2	Q96JK9\"
GO:BP regulation of transcription elongation from RNA polymerase II promoter GO:0034243 0.001019048 2.991805383 27 2254 13 16070 \"O60885	Q00839	O94992	Q9Y5B9	O14776	Q7KZ85	Q96JC9	Q8IYW5	Q9NYV4	Q4G0J3	Q14004	Q96CJ1	Q56P03\"
GO:BP \"DNA-templated transcription	initiation\" GO:0006352 0.001072261 2.96969965 216 2254 53 16070 \"Q01658	Q9NYF8	Q9UHV7	P20393	Q16594	Q15648	Q92585	Q13950	P10275	Q9H2U1	P21675	Q6P1X5	Q92793	P04637	P20226	Q8IZX4	Q6ZW49	Q5VWG9	P11802	Q96RN5	O60264	Q9GZV5	P24385	Q93074	P52952	P46531	P17480	P11831	P52655	Q3B726	Q9NPJ6	P56270	P35269	P28702	Q13285	Q71SY5	Q99466	P51608	Q9UBP5	Q9UM47	P08235	Q15406	Q96T23	Q92570	Q14686	Q8IZL2	O60244	P29084	Q9UBK2
GO:BP cardiac septum development GO:0003279 0.001080111 2.966531478 63 2254 22 16070 \"P36897	P36894	Q92585	Q13207	Q06945	O43435	O15105	Q04771	O43541	Q9NSC2	P52952	P46531	P35716	O75094	Q01484	Q14469	Q9UBP5	O14786	P43694	Q92908	O96004	Q8IX07\"
GO:BP positive regulation of cellular component organization GO:0051130 0.001126417 2.948300851 917 2254 172 16070 \"Q8N108	Q13153	O60341	P55085	Q5VWQ8	Q86UL8	Q8IZY2	Q9H4X1	Q15139	Q9ULX6	P22681	P36897	P28482	P07949	Q9UM73	Q9NRY4	P49841	Q8N9B5	Q09472	Q12837	O00571	P61978	P42858	Q7Z6Z7	Q96EB6	O60885	P10275	Q9H2U1	Q9H3D4	Q14999	A5YKK6	P04637	O14514	Q8IXJ6	P30405	P46100	O75807	Q6ZW49	P29376	Q3V6T2	Q92574	P06400	A0MZ66	Q02297	Q9BQL6	P07900	Q07954	Q96AC1	O75197	P25054
GO:BP negative regulation of developmental process GO:0051093 0.001136399 2.944469115 594 2254 119 16070 \"Q5VWQ8	Q9C0C4	Q9H4X1	P20393	Q12948	P36897	P47974	Q07352	Q2MJR0	P49841	Q15648	Q12837	Q13207	Q7Z6Z7	Q96EB6	O43474	Q15154	Q00839	Q9H3D4	O14514	Q15051	Q8IXJ6	O15119	O43435	P06400	Q8WU20	P42338	Q14678	O15105	Q9BXN1	O43541	P55107	Q15911	Q9GZV5	Q96AC1	Q86TB3	O75197	Q96MT3	Q6PD62	Q86T65	Q8N7H5	P49840	P52952	P46531	Q9UGP4	Q6YI46	O94966	P29474	P48023	P37275
GO:BP digestive tract development GO:0048565 0.001157882 2.936335645 59 2254 21 16070 \"P07949	Q13207	Q9HCK8	O00358	Q9H6I2	Q9NPC8	Q9NSC2	P08151	O60481	P35716	Q99835	Q6KC79	A0A1W2PR82	Q9H6B4	Q99626	P43694	Q12946	Q7Z7M0	Q92908	P10070	O75128\"
GO:BP rhythmic process GO:0048511 0.001157882 2.936335645 185 2254 47 16070 \"P20393	Q49AN0	P49841	Q09472	Q93009	Q13627	Q7Z6Z7	Q15910	Q96EB6	Q00839	P04637	P57059	P18146	P05129	P42345	O00238	Q15911	Q15233	Q96ST3	Q9Y2W1	Q9UNS1	P23246	P08138	O75094	Q96NB3	P36956	O75592	P47928	O75376	P29375	Q9Y2K7	P43699	Q9BWF3	Q8N2Q7	Q9UF56	Q7Z5J4	Q9HC23	Q8IV76	Q9UH36	Q9UBK2	Q08828	Q9C0J9	P08588	O15516	Q03164	Q8N531	Q9BQ04\"
GO:BP regulation of signal transduction GO:0009966 0.001222632 2.912704229 2576 2254 428 16070 \"Q8N108	Q9NSY1	Q7LFL8	Q13153	O60341	Q9NYF8	Q99684	Q96AG4	Q9UPN9	Q8WUY9	P55085	Q12873	P08648	Q5VWQ8	Q86UL8	Q9BRK4	Q8IZY2	Q9C0C4	Q96CK0	Q9H7P9	P09529	Q15139	Q9UL54	Q9H2G4	P20393	Q49AN0	Q9Y4H2	P36896	P15056	P22681	P36897	P28482	P07949	Q9UM73	P11362	Q13191	P21860	Q07890	P36894	P35568	Q2MJR0	Q9NRY4	Q9UQ84	P49841	Q8N9B5	Q16594	Q09472	Q969K3	Q9Y3T9	Q9NYY3
GO:BP eye development GO:0001654 0.001228249 2.910713715 196 2254 49 16070 \"O60292	Q12948	Q2MJR0	Q15648	Q12837	Q13207	Q9H2X6	P51532	O00238	Q6ZMH5	O75197	Q9Y6F9	Q93097	O75581	P40426	Q8N8E2	P35716	Q13796	P19544	P40424	P40425	Q9Y467	P07101	P04216	O00294	Q02962	A1X283	Q5TA89	O14786	O15259	P48681	O75444	Q7Z5N4	Q6T4R5	Q6KC79	Q9HD90	Q7RTS3	Q13562	O75364	Q6QNY0	Q9P2D1	Q07687	P29317	Q8IZJ3	P58012	Q9NYB9	Q5SZK8	Q68DQ2	P22914\"
GO:BP spliceosomal complex assembly GO:0000245 0.001232202 2.909318185 55 2254 20 16070 \"Q07955	P78362	Q15696	Q12872	Q13243	Q12874	Q9NQ29	Q9UPE1	Q13247	O95391	Q96MU7	O95319	P62314	P52756	Q15637	Q5SZQ8	Q9ULR0	Q92499	Q9BUQ8	Q99590\"
GO:BP locomotion GO:0040011 0.001232202 2.909318185 1553 2254 272 16070 \"Q13153	O95715	Q8WUY9	P55085	P08648	Q5VWQ8	Q86UL8	Q9C0C4	Q08629	Q9H4X1	Q0ZGT2	Q15139	Q9UL54	Q12948	Q9Y4H2	P36896	Q8NER5	P36897	P28482	P07949	Q14160	P11362	P21860	P36894	Q9C0K0	Q9NRY4	Q8N9B5	Q12837	Q96A56	Q08345	Q96EB6	O43474	Q8IX12	Q9NX09	O14514	O95996	O43435	O15530	P56945	Q13480	Q3V6T2	Q04912	O14511	A0MZ66	P42345	Q02297	P04085	Q8WU20	P42338	Q9Y3L3
GO:BP mitral valve morphogenesis GO:0003183 0.001236284 2.90788165 9 2254 7 16070 \"P36894	Q06945	Q04771	O43541	P46531	Q96JQ0	Q8IX07\"
GO:BP endocrine system development GO:0035270 0.001495301 2.825271368 60 2254 21 16070 \"P36897	P49841	O43435	O00358	P22004	Q9UBP4	P49840	Q9NSC2	P52952	P19544	P41225	Q9NZJ5	P43699	P52945	P78426	Q13562	O15516	P31249	P50219	P10070	Q01101\"
GO:BP skeletal system morphogenesis GO:0048705 0.001495301 2.825271368 87 2254 27 16070 \"P28356	Q12948	P36897	P11362	O43435	O00238	O75197	O75581	Q7RTU7	P35716	P35712	Q4V9L6	P78411	O43365	P31269	Q8N5W9	P35711	Q6KC79	Q6UB35	P09016	Q00056	P31249	Q7Z7M0	P17483	Q5H8C1	P14651	P31270\"
GO:BP anatomical structure formation involved in morphogenesis GO:0048646 0.001563468 2.805911134 732 2254 141 16070 \"Q8N302	P08648	Q5VWQ8	Q9C0C4	Q9H4X1	Q15139	Q12948	P36897	Q14160	P36894	P78362	O95936	Q15648	Q13207	Q96EB6	O43474	Q16676	Q9H2X6	O14514	Q06945	O43435	O15530	Q13480	P04085	Q5VST9	P42338	Q04771	Q15678	H3BV60	Q9NYQ6	Q9H6I2	Q96MT3	Q9NPC8	O75581	Q6PD62	Q8N7H5	Q8IY63	Q92541	Q13467	O14641	Q9NSC2	P46531	Q9BT81	P29474	Q7RTU7	Q5JRA6	P48023	Q8WZ42	P35716	P11831
GO:BP negative regulation of translation GO:0017148 0.001592587 2.797896794 121 2254 34 16070 \"P47974	Q07352	O00571	Q14671	Q9BX46	Q9H2U1	A5YKK6	Q92574	Q6PKG0	Q9HCJ0	Q9UPQ9	P50616	A2A288	Q9NUL5	Q96PZ0	Q9NZJ5	Q99466	Q6Y7W6	Q92945	Q12906	Q8WY41	P19338	Q9BWF3	Q92900	Q2Q1W2	C9JE40	Q5TC82	O60506	Q9H4Z3	Q86XN8	P51114	P51116	Q8NE35	Q7Z5Q1\"
GO:BP supramolecular fiber organization GO:0097435 0.001695438 2.770718123 618 2254 122 16070 \"Q13153	Q9NSV4	P55085	Q08379	Q9H7P9	Q9H4X1	P36897	Q9NRY4	Q8N9B5	Q13627	Q15154	O95996	P56945	Q3V6T2	Q92574	P06400	A0MZ66	Q5VST9	Q9Y3L3	Q14678	Q9NS15	Q6ZSZ5	Q96AC1	P25054	P05067	Q8TE77	P22105	O00401	Q92558	Q7RTU7	O43516	A8K0Z3	Q9UPY6	Q8WZ42	P48061	Q13796	Q8TF72	Q9UKZ4	P42768	O94811	Q8N3V7	Q14980	Q9UIU6	P45379	Q9Y566	Q9Y6W5	Q9BYZ6	Q9ULL8	Q8TF30	Q07157
GO:BP morphogenesis of a branching epithelium GO:0061138 0.00174353 2.758570648 65 2254 22 16070 \"Q13153	Q16676	P04085	Q9NYQ6	O75197	Q9NPC8	Q13563	O75581	Q9NSC2	P19544	Q99835	Q9UIU6	Q02962	P31277	Q99466	O14786	P43699	Q99801	P29317	P10070	Q6UXI9	P31270\"
GO:BP RNA localization GO:0006403 0.00178381 2.748651482 199 2254 49 16070 \"Q07955	Q9ULX6	Q07352	Q96Q15	Q9H2U1	Q00839	Q92574	O15234	Q01081	P54274	Q9C0J8	Q13243	Q01130	Q16629	P51991	P35658	Q05519	Q7KZ85	Q08170	Q9BZI7	Q92797	Q13247	O95391	P49790	Q8IYB3	Q96MU7	P22087	P37198	P05455	Q5SRE5	Q96HR8	Q92900	Q8NDT2	Q9Y2X3	Q99832	Q9P2N5	Q86U38	Q86U42	P09651	Q9H814	O60508	Q9HAU5	Q6P6C2	O60282	Q99700	Q86XN8	O60832	Q86US8	Q16630\"
GO:BP embryonic skeletal system morphogenesis GO:0048704 0.00186178 2.730071626 36 2254 15 16070 \"P28356	P36897	O43435	P35716	P78411	O43365	P31269	Q6KC79	Q6UB35	P09016	Q00056	P31249	Q7Z7M0	P17483	P14651\"
GO:BP histone H3-K4 monomethylation GO:0097692 0.001879345 2.725993378 7 2254 6 16070 \"O15047	Q9UPS6	O14686	Q8NEZ4	Q9UMN6	Q03164\"
GO:BP \"positive regulation of DNA-templated transcription	elongation\" GO:0032786 0.001981581 2.702988061 25 2254 12 16070 \"O60885	Q9Y5B9	O14776	Q7KZ85	Q03468	Q9UPN6	O00267	O60583	Q9NYV4	Q14004	O75909	Q56P03\"
GO:BP cellular response to endogenous stimulus GO:0071495 0.002056132 2.686948976 1016 2254 186 16070 \"Q13153	Q9UPN9	Q5VWQ8	Q86UL8	P09529	Q969E3	P20393	Q12948	Q49AN0	Q9Y4H2	P22681	P36897	P28482	P47974	P11362	Q07352	P36894	P35568	Q2MJR0	P15822	P49841	Q09472	Q15648	Q12837	Q13950	O15164	Q96EB6	Q9UER7	P10275	Q00839	P21675	Q92793	Q16676	A5YKK6	Q9H2X6	P04637	Q8IXJ6	Q86X55	Q92841	P18146	P19838	P51532	O43435	O15530	P56945	Q13480	Q92574	Q8IZL8	P42345	Q8WU20
GO:BP actin filament organization GO:0007015 0.002131327 2.67134988 379 2254 81 16070 \"Q13153	Q9NSV4	P55085	Q9H7P9	Q9H4X1	P36897	Q9NRY4	Q8N9B5	P56945	Q3V6T2	Q92574	A0MZ66	Q9Y3L3	Q14678	Q6ZSZ5	Q96AC1	Q8TE77	O00401	Q92558	O43516	A8K0Z3	Q9UPY6	Q8WZ42	P48061	Q13796	Q8TF72	Q9UKZ4	P42768	Q8N3V7	Q9Y566	Q9Y6W5	Q9BYZ6	Q9ULL8	Q8TF30	Q07157	Q15942	Q6WCQ1	P29536	Q9C0D6	Q6P5Q4	Q9UI08	Q8NE86	Q7RTP6	O14786	Q99501	Q12929	Q9C0D0	Q9NRD5	Q96SB3	Q9UBC5
GO:BP cell adhesion GO:0007155 0.002165121 2.664517816 1156 2254 208 16070 \"Q13153	Q8N302	P08648	Q08629	Q9H4X1	Q96QZ7	Q0ZGT2	Q9UL54	P07949	Q14160	P21860	P49841	Q08345	O43474	O14514	O94916	Q06945	O15530	P51617	Q92574	Q02297	Q5VST9	P42338	Q07021	Q14678	O15105	Q9BQL6	Q04771	O43541	Q9ULJ6	P22004	Q8WX93	Q15911	Q9NYQ6	P55196	Q9UQB3	Q96AC1	Q9NYQ7	Q9UJU2	P25054	Q9Y625	Q9H7S9	Q9BZA8	Q9HCU4	P46531	P18065	P19532	P22105	Q5JRA6	Q96PQ1
GO:BP biological adhesion GO:0022610 0.00223162 2.65137969 1163 2254 209 16070 \"Q13153	Q8N302	P08648	Q08629	Q9H4X1	Q96QZ7	Q0ZGT2	Q9UL54	P07949	Q14160	P21860	P49841	Q08345	O43474	O14514	O94916	Q06945	O15530	P51617	Q92574	Q02297	Q5VST9	P42338	Q07021	Q14678	O15105	Q9BQL6	Q04771	O43541	Q9ULJ6	P22004	Q8WX93	Q15911	Q9NYQ6	P55196	Q9UQB3	Q96AC1	Q9NYQ7	Q9UJU2	P25054	Q9Y625	Q9H7S9	Q9BZA8	Q9HCU4	P46531	P18065	P19532	P22105	Q5JRA6	Q96PQ1
GO:BP positive regulation of cellular catabolic process GO:0031331 0.002418924 2.61637774 346 2254 75 16070 \"Q12849	Q9Y6R1	Q5VWQ8	Q15139	P25686	Q9Y4H2	P47974	Q07352	P35568	P49841	Q9NYY3	Q14671	Q96A56	P42858	P53801	Q7Z6Z7	Q96EB6	Q9BX46	Q9H2U1	P21675	A5YKK6	Q8IXJ6	O75925	P46379	P49715	P42338	O15105	P07900	O43318	Q07954	Q5JTC6	Q96MT3	Q969F2	Q6PKG0	P49840	P05067	Q9HCJ0	Q9UPQ9	Q9ULQ1	Q8TC41	Q9BYJ4	P20333	P19484	P50616	Q8N9V2	A2A288	O75385	Q8IUC6	P11940	Q9UHD9
GO:BP branching morphogenesis of an epithelial tube GO:0048754 0.002438527 2.612872348 62 2254 21 16070 \"Q13153	Q16676	Q9NYQ6	O75197	Q9NPC8	Q13563	O75581	Q9NSC2	P19544	Q99835	Q9UIU6	Q02962	P31277	Q99466	O14786	P43699	Q99801	P29317	P10070	Q6UXI9	P31270\"
GO:BP Fc receptor mediated stimulatory signaling pathway GO:0002431 0.002513709 2.599685 139 2254 37 16070 \"Q13153	P28482	P42338	P07900	O00401	O43516	Q12913	P42768	Q8TF74	A6NGB9	Q9Y6W5	P01619	P01614	P04432	A0A0C4DH25	Q9HD67	P01601	P30273	P01599	P04433	Q92570	P01602	P06312	P01615	A0A075B6P5	P01593	Q14185	A0A0C4DH73	P01611	Q8IZP0	P01594	A0A075B6S6	P06310	P01624	P01597	P01861	P04430\"
GO:BP RNA polyadenylation GO:0043631 0.00251846 2.598864943 45 2254 17 16070 \"Q12849	Q6PD62	Q8N7H5	P05067	Q69YN4	Q5VYS8	Q9C0J8	Q5XG87	P11940	Q8IXZ2	Q92797	Q9UPN6	O00267	O94913	O75150	Q8NE35	Q16630\"
GO:BP Fc-gamma receptor signaling pathway GO:0038094 0.002524416 2.59783911 134 2254 36 16070 \"Q13153	P28482	P42338	P07900	O00401	O43516	Q12913	P42768	Q8TF74	A6NGB9	Q9Y6W5	P01619	P01614	P04432	A0A0C4DH25	Q9HD67	P01601	P30273	P01599	P04433	P01602	P06312	P01615	A0A075B6P5	P01593	Q14185	A0A0C4DH73	P01611	Q8IZP0	P01594	A0A075B6S6	P06310	P01624	P01597	P01861	P04430\"
GO:BP muscle tissue development GO:0060537 0.00253151 2.596620426 186 2254 46 16070 \"P36897	P36894	Q92585	Q13207	Q9BX46	Q8IXJ6	Q92841	P57059	O43435	Q02297	Q8WU20	O15105	Q04771	Q86TB3	Q13563	P49840	P52952	P46531	P08151	O94966	Q8WZ42	P35712	Q96LD1	P19544	O94875	P21817	Q9UPE1	Q99835	Q9UIU6	P45379	Q08043	Q96L96	Q9UBP5	O15054	Q9NZV5	Q02078	P49454	P11161	Q2V2M9	P54762	Q9P2N4	P58012	Q8IZQ8	O96004	Q8IX07	Q0VAK6\"
GO:BP cranial nerve development GO:0021545 0.003024996 2.519275249 19 2254 10 16070 \"P21860	Q01851	O43435	Q9NSC2	Q9UIU6	Q02962	Q99453	Q9Y5Q3	P11161	Q9P2D1\"
GO:BP embryonic skeletal system development GO:0048706 0.003183027 2.497159674 50 2254 18 16070 \"P28356	P36897	O43435	Q86Y38	P35716	P78411	Q5T5P2	O43365	P31269	Q6KC79	Q6UB35	P09016	Q00056	P31249	Q7Z7M0	P17483	P14651	O75398\"
GO:BP striated muscle cell differentiation GO:0051146 0.003224354 2.491557285 151 2254 39 16070 \"Q92585	Q9BX46	O14514	P57059	O43435	Q02297	Q5VST9	Q8WU20	Q04771	Q86TB3	P49840	P52952	P46531	Q8WZ42	P35712	P19544	Q4V9L6	O94875	P21817	P60508	Q9UIU6	P45379	Q96L96	P29536	Q6P5Q4	Q9UBP5	Q9UQL6	O15054	Q9NZV5	Q02078	P31415	O95180	Q2V2M9	Q9C0J9	Q09013	Q13045	Q8IZQ8	P57087	Q0VAK6\"
GO:BP mitral valve development GO:0003174 0.003237825 2.489746686 10 2254 7 16070 \"P36894	Q06945	Q04771	O43541	P46531	Q96JQ0	Q8IX07\"
GO:BP beta-catenin-TCF complex assembly GO:1904837 0.003384953 2.470447332 30 2254 13 16070 \"Q09472	Q9Y4A5	Q92793	P51532	Q9Y2T1	Q9UJU2	Q9HCS4	Q04726	Q86UU0	P36402	Q04724	Q04727	O14686\"
GO:BP mRNA destabilization GO:0061157 0.003384953 2.470447332 30 2254 13 16070 \"P47974	Q07352	Q14671	Q9BX46	Q9H2U1	A2A288	Q6Y7W6	Q92945	Q92900	Q2Q1W2	Q5TC82	Q86XN8	Q8NE35\"
GO:BP positive regulation of stem cell differentiation GO:2000738 0.003452203 2.461903721 16 2254 9 16070 \"Q12948	Q9BX46	Q9H2U1	Q9NS15	P52952	P35712	P35711	P43694	P17483\"
GO:BP response to endogenous stimulus GO:0009719 0.003517851 2.453722565 1122 2254 201 16070 \"Q13153	Q9UPN9	Q5VWQ8	Q86UL8	P09529	Q969E3	P20393	Q12948	Q49AN0	Q9Y4H2	P22681	P36897	P28482	P47974	P11362	Q07352	P36894	P35568	Q2MJR0	P15822	P49841	Q09472	Q15648	Q12837	Q13950	O15164	Q96EB6	Q9UER7	P10275	Q00839	P21675	Q92793	Q16676	A5YKK6	Q9H2X6	P04637	Q8IXJ6	Q86X55	Q92841	P18146	P19838	P51532	O43435	O15530	P56945	Q13480	Q92574	Q8IZL8	P42345	Q8WU20
GO:BP cell migration GO:0016477 0.003539457 2.451063306 1269 2254 224 16070 \"Q13153	Q8WUY9	P55085	P08648	Q5VWQ8	Q86UL8	Q9C0C4	Q08629	Q9H4X1	Q0ZGT2	Q15139	Q9UL54	Q12948	P36896	Q8NER5	P36897	P28482	P07949	Q14160	P11362	P36894	Q9C0K0	Q9NRY4	Q96A56	Q08345	Q96EB6	O43474	Q8IX12	Q9NX09	O14514	O95996	O43435	O15530	P56945	Q13480	Q3V6T2	Q04912	A0MZ66	P42345	P04085	P42338	Q9Y3L3	P12034	Q07021	Q14678	O15105	O00358	Q9BQL6	Q04771	Q9UI36
GO:BP artery morphogenesis GO:0048844 0.003556142 2.449020914 38 2254 15 16070 \"P36897	P36894	Q13207	Q06945	O43435	O15105	Q07954	Q13563	P46531	Q9NQC3	Q14469	Q9UBP5	O14786	Q9P2N4	Q12946\"
GO:BP nuclear export GO:0051168 0.003641392 2.438732555 189 2254 46 16070 \"Q07955	Q9ULX6	P49841	Q96Q15	P04637	Q92574	Q15678	P50402	O15234	Q01081	Q9C0J8	Q13243	Q01130	Q16629	P35658	Q05519	Q7KZ85	Q08170	Q9BZI7	Q92797	Q13247	O95391	P49790	Q8IYB3	Q14393	Q96MU7	P37198	P05455	Q5SRE5	Q92900	Q8NDT2	Q9P2N5	Q86U38	Q86U42	P09651	Q9H814	O95817	O60508	Q9HAU5	P11161	Q6P6C2	Q8NAG6	P54253	Q86US8	P46060	Q16630\"
GO:BP cell surface receptor signaling pathway GO:0007166 0.003759283 2.42489498 2638 2254 432 16070 \"Q9NSY1	Q13153	Q99684	Q9UPN9	Q8WUY9	P55085	P08648	Q5VWQ8	Q86UL8	Q9BRK4	Q9Y6R0	Q8IZY2	Q9C0C4	P09529	Q96QZ7	Q15139	Q12948	Q14934	O43166	Q9Y4H2	P36896	P15056	Q8NER5	P22681	P36897	P28482	P07949	Q9UM73	P11362	Q13191	P21860	P49771	P36894	P35568	Q2MJR0	P15822	P49841	Q09472	Q969K3	O00571	Q92585	Q13950	Q08345	P42858	Q96EB6	Q9UER7	P10275	Q9H3D4	Q92793	Q16676
GO:BP regulation of anatomical structure morphogenesis GO:0022603 0.003984018 2.399678754 742 2254 140 16070 \"Q13153	Q8N302	P08648	Q5VWQ8	Q86UL8	Q9C0C4	Q9H4X1	Q15139	Q9UL54	Q12948	O43166	Q9NRY4	P49841	Q12837	Q13207	Q7Z6Z7	Q96EB6	O43474	Q9H2U1	Q14999	Q9H2X6	O14514	O43435	O15530	Q13480	A0MZ66	P04085	P42338	Q07021	Q14678	Q6ZSZ5	Q9NYQ6	Q7Z3G6	Q96AC1	Q9NYQ7	Q96MT3	Q9NPC8	Q86UU0	Q9UKE5	Q76N89	Q13467	Q06323	O14641	P42568	Q9HCU4	Q9UGP4	P29474	Q14202	Q7RTU7	P48023
GO:BP epithelial to mesenchymal transition GO:0001837 0.004013786 2.396445796 127 2254 34 16070 \"Q5VWQ8	Q9H4X1	Q12948	P36897	P11362	Q2MJR0	P49841	O95936	Q15910	Q14999	Q92841	P42345	O15105	Q04771	H3BV60	Q9Y2T1	Q9GZV5	Q96AC1	Q9UJU2	Q86UU0	O75581	Q9H7S9	P46531	Q68DE3	Q13428	Q99729	Q14978	Q99466	Q9UBP5	Q7Z591	P43699	Q9H4H8	Q12947	Q5IJ48\"
GO:BP striated muscle tissue development GO:0014706 0.004111288 2.386022097 174 2254 43 16070 \"P36897	P36894	Q92585	Q13207	Q9BX46	Q8IXJ6	Q92841	P57059	O43435	Q02297	Q8WU20	O15105	Q04771	Q86TB3	P49840	P52952	P46531	P08151	O94966	Q8WZ42	P35712	Q96LD1	P19544	O94875	P21817	Q9UIU6	P45379	Q08043	Q96L96	Q9UBP5	O15054	Q9NZV5	Q02078	P49454	P11161	Q2V2M9	P54762	Q9P2N4	P58012	Q8IZQ8	O96004	Q8IX07	Q0VAK6\"
GO:BP cell fate commitment GO:0045165 0.004270711 2.369499802 148 2254 38 16070 \"P36897	O95936	Q13207	O43474	Q01851	Q8IWI9	O15119	O95996	O43435	Q04771	Q9H6I2	Q9Y6F9	Q93097	Q9NPC8	P25054	Q6PD62	Q8N7H5	Q92541	P35712	P19544	P17542	O94900	Q02962	Q5TA89	Q99466	O14786	P20265	Q9UL68	P35711	Q9Y219	P50553	P43694	P50219	Q92908	P10070	P31270	Q8IX07	P78424\"
GO:BP movement of cell or subcellular component GO:0006928 0.004489061 2.347844519 1827 2254 309 16070 \"Q13153	Q8WUY9	P55085	P08648	Q5VWQ8	Q86UL8	Q9C0C4	Q08629	Q9H4X1	Q0ZGT2	Q15139	Q9UL54	Q12948	Q9Y4H2	P36896	Q8NER5	P36897	P28482	P07949	Q14160	P11362	P21860	P36894	Q9C0K0	Q9NRY4	Q8N9B5	Q12837	Q96A56	Q08345	P42858	Q96EB6	O43474	Q15154	Q8IX12	Q9NX09	O14514	O95996	O43435	O15530	P56945	Q13480	Q3V6T2	Q04912	O14511	A0MZ66	P42345	Q02297	P04085	Q8WU20	P42338
GO:BP immune response-regulating cell surface receptor signaling pathway involved in phagocytosis GO:0002433 0.004557114 2.341310065 133 2254 35 16070 \"Q13153	P28482	P42338	P07900	O00401	O43516	Q12913	P42768	Q8TF74	A6NGB9	Q9Y6W5	P01619	P01614	P04432	A0A0C4DH25	Q9HD67	P01601	P01599	P04433	P01602	P06312	P01615	A0A075B6P5	P01593	Q14185	A0A0C4DH73	P01611	Q8IZP0	P01594	A0A075B6S6	P06310	P01624	P01597	P01861	P04430\"
GO:BP Fc-gamma receptor signaling pathway involved in phagocytosis GO:0038096 0.004557114 2.341310065 133 2254 35 16070 \"Q13153	P28482	P42338	P07900	O00401	O43516	Q12913	P42768	Q8TF74	A6NGB9	Q9Y6W5	P01619	P01614	P04432	A0A0C4DH25	Q9HD67	P01601	P01599	P04433	P01602	P06312	P01615	A0A075B6P5	P01593	Q14185	A0A0C4DH73	P01611	Q8IZP0	P01594	A0A075B6S6	P06310	P01624	P01597	P01861	P04430\"
GO:BP columnar/cuboidal epithelial cell differentiation GO:0002065 0.004614067 2.335916144 43 2254 16 16070 \"P49841	Q06945	P22004	P49840	P35716	P52945	A0A1W2PR82	P78426	Q13562	Q99626	P43694	O15516	Q92908	Q01101	Q9NZW4	P17676\"
GO:BP mRNA transport GO:0051028 0.00471608 2.32641887 118 2254 32 16070 \"Q07955	Q9ULX6	Q07352	Q96Q15	O15234	Q01081	Q9C0J8	Q13243	Q01130	Q16629	P51991	P35658	Q05519	Q7KZ85	Q08170	Q9BZI7	Q92797	Q13247	O95391	P49790	Q8IYB3	Q96MU7	P37198	Q5SRE5	Q92900	Q8NDT2	Q86U42	O60508	Q9HAU5	Q6P6C2	O60282	Q86US8\"
GO:BP \"mRNA cis splicing	via spliceosome\" GO:0045292 0.00475401 2.322939875 31 2254 13 16070 \"Q07955	Q12872	Q9BRL6	Q13243	Q01130	Q16629	Q9Y4C8	Q08170	Q13247	Q9BWF3	Q8WUQ7	Q9BUQ8	Q9BQ04\"
GO:BP atrioventricular valve morphogenesis GO:0003181 0.004819017 2.31704153 20 2254 10 16070 \"P36894	Q06945	Q04771	O43541	P46531	O75094	Q9UBP5	Q96JQ0	P43694	Q8IX07\"
GO:BP fat cell differentiation GO:0045444 0.004964481 2.304126174 144 2254 37 16070 \"Q9BXB4	P09529	P20393	P47974	Q07352	Q09472	Q15648	Q96EB6	O43474	Q00839	Q8IXJ6	Q86X55	P49715	Q6KF10	O95365	O43541	Q9GZV5	Q96AC1	O75197	Q6YI46	P19532	O15156	Q06455	Q641Q3	Q92570	Q9Y5Q3	Q9UBK2	P11161	Q8N9Z2	Q96DZ5	Q13227	Q9UPS8	O15552	Q8IX07	P17676	Q96G97	Q76L83\"
GO:BP cellular metabolic process GO:0044237 0.005107841 2.291762603 9500 2254 1411 16070 \"Q8N108	Q9NSY1	Q7LFL8	Q01658	Q12849	Q13153	Q8NAV1	O60341	Q8N3X6	Q9Y6R1	Q9NYF8	Q99684	Q8IWB9	Q8TCJ2	Q9H832	Q9UHV7	Q92922	Q14119	Q9UGU0	Q07955	Q9BZE1	A1YPR0	P20585	Q9UPN9	P38432	P55085	Q12873	Q9NXW2	P08648	Q08379	Q5VWQ8	P49761	Q86UL8	Q8IWT3	Q5T8A7	Q13724	Q8IZY2	P35453	Q96CK0	O75151	P09529	P49760	Q08629	Q9H4X1	P28356	P05155	O94953	Q15139	Q9UL54	P51888
GO:BP protein-containing complex localization GO:0031503 0.005120595 2.29067958 247 2254 56 16070 \"Q07955	Q9ULX6	Q14160	Q96Q15	Q15154	Q96BF6	Q92574	Q02297	O15105	Q9Y625	O15234	Q01081	P54274	Q03169	Q9C0J8	Q13243	Q01130	Q16629	P35658	Q05519	Q7KZ85	P58400	Q08170	Q9BZI7	Q92797	Q13247	O95391	P49790	Q96RY7	Q8IYB3	Q12840	Q96MU7	Q08AG7	P05106	P37198	P05455	Q5SRE5	Q92900	Q9NQC8	Q8N2Q7	Q8NDT2	Q86U38	Q86U42	O60508	Q9HAU5	Q6P6C2	O15066	O60282	P33176	Q5JU85
GO:BP negative regulation of cell differentiation GO:0045596 0.005302487 2.275520388 420 2254 86 16070 \"Q5VWQ8	Q9C0C4	P20393	P36897	P47974	Q07352	Q2MJR0	P49841	Q15648	Q12837	Q96EB6	Q15154	Q00839	Q15051	Q8IXJ6	O15119	O43435	P06400	Q8WU20	Q14678	O15105	O43541	P55107	Q15911	Q9GZV5	Q96AC1	O75197	Q96MT3	Q6PD62	Q86T65	Q8N7H5	P49840	P52952	P46531	Q9UGP4	Q6YI46	P37275	P35716	P35712	O15524	Q9H3T3	Q9NTN9	P08138	Q4V9L6	P41225	Q68DE3	P86452	P04216	P18627	Q9NQC3
GO:BP establishment of RNA localization GO:0051236 0.005628924 2.249574606 166 2254 41 16070 \"Q07955	Q9ULX6	Q07352	Q96Q15	Q92574	O15234	Q01081	P54274	Q9C0J8	Q13243	Q01130	Q16629	P51991	P35658	Q05519	Q7KZ85	Q08170	Q9BZI7	Q92797	Q13247	O95391	P49790	Q8IYB3	Q96MU7	P37198	P05455	Q5SRE5	Q92900	Q8NDT2	Q9P2N5	Q86U38	Q86U42	P09651	Q9H814	O60508	Q9HAU5	Q6P6C2	O60282	Q99700	Q86US8	Q16630\"
GO:BP cardioblast differentiation GO:0010002 0.005864215 2.231790139 17 2254 9 16070 \"Q13207	Q9H2U1	Q02297	Q96MT3	P52952	P46531	P11831	P43694	Q8IZQ8\"
GO:BP mRNA polyadenylation GO:0006378 0.006065858 2.217107766 44 2254 16 16070 \"Q12849	Q6PD62	Q8N7H5	P05067	Q69YN4	Q5VYS8	Q9C0J8	P11940	Q8IXZ2	Q92797	Q9UPN6	O00267	O94913	O75150	Q8NE35	Q16630\"
GO:BP regulation of neuron differentiation GO:0045664 0.006350359 2.197201721 95 2254 27 16070 \"Q9UM73	P11362	P49841	Q15648	Q12837	P29376	Q15911	P52952	Q96ST3	P37275	P35716	Q9NQZ6	P41225	Q9C0A1	Q5TA89	Q14469	P41271	Q15784	Q8N2Q7	Q13562	P18089	Q86V15	Q07687	P50553	P31249	O43283	Q86Y01\"
GO:BP dendrite morphogenesis GO:0048813 0.006350359 2.197201721 95 2254 27 16070 \"Q9UL54	O43166	P49841	Q9H2U1	Q14999	Q9UQB3	Q9UKE5	Q76N89	Q9HCU4	O00401	Q8N4C8	Q9C0H9	Q9Y566	P32297	Q14114	O14786	Q8N5V2	Q9C0D0	Q8N2Q7	Q02078	Q13387	P54762	Q6PI77	Q9NYB9	P23468	O14529	O76039\"
GO:BP positive regulation of catabolic process GO:0009896 0.006436492 2.191350794 399 2254 82 16070 \"Q12849	Q9Y6R1	Q5VWQ8	Q15139	P09683	P25686	Q9Y4H2	P47974	Q07352	P35568	P49841	Q9NYY3	Q14671	Q96A56	P42858	P53801	Q7Z6Z7	Q96EB6	Q9BX46	Q9H2U1	P21675	A5YKK6	Q8IXJ6	O75925	O95996	P46379	P49715	P42338	O15105	P07900	O43318	Q07954	Q5JTC6	Q96MT3	P25054	Q969F2	Q6PKG0	P51654	Q76N89	P49840	P05067	Q9HCJ0	Q9UPQ9	Q9ULQ1	Q8TC41	Q9BYJ4	P20333	P19484	P50616	Q8N9V2
GO:BP cytoskeleton organization GO:0007010 0.006492112 2.18761403 1213 2254 213 16070 \"Q13153	Q9NSV4	P55085	Q12873	Q08379	Q8IWT3	Q9H7P9	Q15149	Q9H4X1	Q0ZGT2	Q9UL54	O60292	O43166	P36897	P28482	Q9NRY4	P49841	Q8N9B5	Q9NYY3	Q13627	P42858	Q96EB6	Q15154	Q00839	Q14999	Q16254	O95996	O15530	P56945	Q13480	Q3V6T2	Q92574	A0MZ66	P42345	P04085	Q5VST9	Q9Y3L3	Q14678	Q6ZSZ5	Q8WX93	Q9NYQ6	Q07954	Q96AC1	P25054	Q13563	Q9UKE5	O95271	Q8IY63	Q9UGP4	Q8NHH1
GO:BP outflow tract morphogenesis GO:0003151 0.006548934 2.183829368 53 2254 18 16070 \"P36894	Q13207	O43435	O43541	Q9H6I2	O14641	P52952	P46531	P35716	P21817	Q14469	Q9UBP5	O14786	Q6KC79	P61296	Q92908	P15502	Q8IX07\"
GO:BP RNA destabilization GO:0050779 0.006608557 2.179893381 32 2254 13 16070 \"P47974	Q07352	Q14671	Q9BX46	Q9H2U1	A2A288	Q6Y7W6	Q92945	Q92900	Q2Q1W2	Q5TC82	Q86XN8	Q8NE35\"
GO:BP regulation of nervous system development GO:0051960 0.006841625 2.164840712 250 2254 56 16070 \"O60341	Q9Y6R0	Q9C0C4	P20393	Q12837	Q15154	Q9H2U1	Q14999	Q9Y2G1	Q8IXJ6	A0MZ66	Q86T65	P46531	P35716	P20333	Q9H3T3	Q9NTN9	P08138	O94811	Q5TCY1	P04216	Q8NFZ4	P58400	Q9NQC3	Q9H4Z2	Q9Y4D7	Q9NZJ5	Q9H4D0	Q9NPR2	Q5TA89	Q6UXK2	Q14469	Q14114	Q9UBP5	O14786	Q8N2Q7	Q9UIW2	P25713	Q9ULL4	P11161	Q9H165	Q9C0J9	P54762	Q9BYE0	O94985	Q6PI77	P50553	O43283	Q7Z7M0	P52951
GO:BP negative regulation of mRNA metabolic process GO:1903312 0.006928241 2.159377013 81 2254 24 16070 \"Q9BX46	Q00839	Q07021	Q9Y2T1	Q6PD62	Q6PKG0	Q9Y2W1	Q12872	P16989	Q16629	P50616	Q5XG87	Q13151	P11940	Q08170	Q13247	P35637	Q9UKV3	O00267	Q9Y446	P26599	O60506	P49137	O75150\"
GO:BP nucleic acid transport GO:0050657 0.007418175 2.129702913 163 2254 40 16070 \"Q07955	Q9ULX6	Q07352	Q96Q15	Q92574	O15234	Q01081	Q9C0J8	Q13243	Q01130	Q16629	P51991	P35658	Q05519	Q7KZ85	Q08170	Q9BZI7	Q92797	Q13247	O95391	P49790	Q8IYB3	Q96MU7	P37198	P05455	Q5SRE5	Q92900	Q8NDT2	Q9P2N5	Q86U38	Q86U42	P09651	Q9H814	O60508	Q9HAU5	Q6P6C2	O60282	Q99700	Q86US8	Q16630\"
GO:BP RNA transport GO:0050658 0.007418175 2.129702913 163 2254 40 16070 \"Q07955	Q9ULX6	Q07352	Q96Q15	Q92574	O15234	Q01081	Q9C0J8	Q13243	Q01130	Q16629	P51991	P35658	Q05519	Q7KZ85	Q08170	Q9BZI7	Q92797	Q13247	O95391	P49790	Q8IYB3	Q96MU7	P37198	P05455	Q5SRE5	Q92900	Q8NDT2	Q9P2N5	Q86U38	Q86U42	P09651	Q9H814	O60508	Q9HAU5	Q6P6C2	O60282	Q99700	Q86US8	Q16630\"
GO:BP regulation of circadian rhythm GO:0042752 0.00746732 2.126835234 101 2254 28 16070 \"P20393	Q49AN0	P49841	Q93009	Q15910	P04637	P57059	P05129	P42345	Q15911	Q15233	Q96ST3	Q9Y2W1	Q9UNS1	P23246	Q9Y2K7	P43699	Q9BWF3	Q8N2Q7	Q9UF56	Q8IV76	Q9UH36	Q9UBK2	Q08828	P08588	O15516	Q8N531	Q9BQ04\"
GO:BP RNA export from nucleus GO:0006405 0.007522819 2.123619387 142 2254 36 16070 \"Q07955	Q9ULX6	Q96Q15	Q92574	O15234	Q01081	Q9C0J8	Q13243	Q01130	Q16629	P35658	Q05519	Q7KZ85	Q08170	Q9BZI7	Q92797	Q13247	O95391	P49790	Q8IYB3	Q96MU7	P37198	P05455	Q5SRE5	Q92900	Q8NDT2	Q9P2N5	Q86U38	Q86U42	P09651	Q9H814	O60508	Q9HAU5	Q6P6C2	Q86US8	Q16630\"
GO:BP cardiac chamber development GO:0003205 0.008850153 2.053049207 97 2254 27 16070 \"P36897	P36894	Q92585	Q13207	O15119	Q06945	O43435	Q02297	O15105	Q04771	O43541	P49840	Q9NSC2	P52952	P46531	P35716	O75094	P45379	Q01484	Q14469	Q9UBP5	O14786	P43694	Q12946	Q92908	O96004	Q8IX07\"
GO:BP negative regulation of cellular amide metabolic process GO:0034249 0.008977608 2.04683936 138 2254 35 16070 \"Q8IZY2	P47974	Q07352	O00571	Q14671	Q9BX46	Q9H2U1	A5YKK6	Q92574	Q6PKG0	Q9HCJ0	Q9UPQ9	P50616	A2A288	Q9NUL5	Q96PZ0	Q9NZJ5	Q99466	Q6Y7W6	Q92945	Q12906	Q8WY41	P19338	Q9BWF3	Q92900	Q2Q1W2	C9JE40	Q5TC82	O60506	Q9H4Z3	Q86XN8	P51114	P51116	Q8NE35	Q7Z5Q1\"
GO:BP regulation of chromatin organization GO:1902275 0.009123538 2.039836702 154 2254 38 16070 \"Q8N108	O60341	O75151	Q15139	Q9ULX6	Q9Y3T9	Q96EB6	O60885	Q00839	P46100	Q6ZW49	Q6PD62	Q8N7H5	P42568	O95071	Q96ST3	Q9NRA0	O15047	P17542	Q9BT49	Q9NW82	Q7KZ85	Q9H4Z2	O15156	Q6PL18	Q99549	P29375	Q8IZD2	Q9BZL6	Q6KC79	Q9H4Q4	Q9UBK2	O43823	Q9ULI0	Q8IZQ8	Q03164	O75150	Q8WXX7\"
GO:BP histone H3-K4 dimethylation GO:0044648 0.009123538 2.039836702 6 2254 5 16070 \"O15047	Q9UPS6	O14686	Q9UMN6	Q03164\"
GO:BP regulation of DNA-binding transcription factor activity GO:0051090 0.009144567 2.038836849 392 2254 80 16070 \"O60341	Q99684	Q5VWQ8	Q9H4X1	Q15139	Q53ET0	P28482	Q9UM73	Q8N9B5	Q09472	Q12888	O95936	Q93009	Q12837	Q96EB6	O43474	Q01851	P10275	P21675	Q9H2X6	P57059	Q6ZW49	P19838	P51532	Q5VWG9	P51617	P06400	Q7RTR2	O15105	Q15750	O95365	Q8N5C8	O43318	O15496	Q13563	O75581	P05067	O14641	Q96A61	O94972	Q9BYJ4	Q12899	O14788	P11831	Q5H9I0	Q9UIG8	Q9NYB0	Q9NS37	Q8N9V2	Q15628
GO:BP cell fate specification GO:0001708 0.00917139 2.037564847 50 2254 17 16070 \"O95936	Q13207	Q01851	Q8IWI9	O15119	O95996	O43435	Q9NPC8	P25054	Q02962	O14786	P20265	Q9UL68	P50553	P50219	P10070	P31270\"
GO:BP protein deacetylation GO:0006476 0.009982754 2.000749634 83 2254 24 16070 \"Q8N108	Q15139	Q9ULX6	Q2MJR0	Q09472	Q13627	Q96EB6	Q8IXJ6	O60907	Q9BZK7	Q96ST3	Q96PN7	Q9NRA0	P23246	O94811	O15156	Q6PJG2	P29375	Q9BZL6	Q9UQL6	Q6KC79	Q8IZ40	Q9UIF9	O43823\"
GO:BP developmental process involved in reproduction GO:0003006 0.01013499 1.994176679 459 2254 91 16070 \"Q9H6S0	P09529	O95936	Q14671	P10275	Q9H2U1	Q8TDI0	Q53GA4	Q14999	Q8IXJ6	O15119	P46379	O00238	Q6ZSJ9	Q93097	Q13563	O75581	Q9H1B7	Q9BZA8	Q9NSC2	Q9UL49	Q15431	Q9P2T0	Q7RTU7	Q5VYS8	Q96LK8	Q9H091	P19484	Q9C0J8	Q86YL5	P19544	Q4V9L6	P41225	Q9BZQ2	Q13495	C9JSJ3	O75094	A8MW99	Q8WYR4	Q9UIU6	O95072	P13682	P78411	Q13285	Q96NB3	Q9UI10	Q8IZU1	Q14050	Q9UBP5	Q8WY41
GO:BP cellular component organization GO:0016043 0.01013499 1.994176679 5545 2254 850 16070 \"Q8N108	Q9NSY1	Q01658	Q13153	O60341	Q99684	Q9NSV4	Q92922	Q07955	Q9BZE1	P20585	P38432	P55085	Q12873	Q9NXW2	P08648	Q08379	Q5VWQ8	Q86UL8	Q8IWT3	Q8TD19	Q8IZY2	Q9C0C4	O75151	Q9H7P9	Q08629	Q15149	Q9H4X1	Q96QZ7	O94953	Q0ZGT2	Q15139	Q9UL54	P09683	Q9H2G4	O60292	P25686	Q9ULX6	O43166	Q9Y4H2	P36896	Q8NER5	P22681	P36897	P28482	P07949	Q9UM73	Q14160	Q9NRY4	Q9UQ84
GO:BP regulation of histone modification GO:0031056 0.01013499 1.994176679 108 2254 29 16070 \"O60341	Q15139	Q9ULX6	Q9Y3T9	Q96EB6	O60885	P46100	Q6ZW49	Q6PD62	Q8N7H5	O95071	Q96ST3	Q9NRA0	Q9BT49	Q9NW82	Q7KZ85	Q9H4Z2	O15156	P29375	Q8IZD2	Q9BZL6	Q6KC79	Q9H4Q4	Q9UBK2	O43823	Q8IZQ8	Q03164	O75150	Q8WXX7\"
GO:BP postsynapse organization GO:0099173 0.010175948 1.992425112 93 2254 26 16070 \"O43166	Q9H2U1	Q9UQB3	Q6ZSJ9	Q14696	O00401	P58401	Q8NFZ4	P58400	Q9C0H9	Q9Y566	Q6PJG9	Q14114	Q8N423	Q8N5V2	Q9NRD5	Q8N2Q7	O15146	P54762	Q6PI77	Q6PCB6	Q9NYB9	Q9NQX3	O75052	O14529	O76039\"
GO:BP regulation of localization GO:0032879 0.010175948 1.992425112 2190 2254 360 16070 \"Q9NSY1	Q13153	O60341	Q9BXB4	P55085	Q5VWQ8	Q86UL8	Q8IZY2	Q9C0C4	P09529	Q96MF2	Q9H4X1	Q0ZGT2	Q15139	P09683	P20393	P25686	Q9ULX6	Q49AN0	Q9Y4H2	P36896	P15056	Q8NER5	P22681	P36897	P28482	P07949	Q14160	P11362	P21860	Q07352	P36894	P35568	P49841	Q12837	P61978	Q96A56	P42858	Q7Z6Z7	Q96EB6	O43474	Q15154	P10275	Q9H2U1	Q00839	Q9H3D4	Q8IX12	P04637	O14514	P30405
GO:BP neural tube development GO:0021915 0.010267929 1.988517132 55 2254 18 16070 \"Q9C0C4	Q14160	Q06945	Q9NYQ6	Q96MT3	Q13563	O75581	O14641	P35716	Q9NW07	Q02962	Q5TA89	Q2Q1W2	Q6UB35	P10070	Q3SXY8	O75398	O75128\"
GO:BP cellular component organization or biogenesis GO:0071840 0.010625152 1.97366485 5716 2254 874 16070 \"Q8N108	Q9NSY1	Q01658	Q13153	O60341	Q99684	Q9NSV4	Q92922	Q07955	Q9BZE1	P20585	P38432	P55085	Q12873	Q9NXW2	P08648	Q08379	Q5VWQ8	Q86UL8	Q8IWT3	Q8TD19	Q8IZY2	Q9C0C4	O75151	Q9H7P9	Q08629	Q15149	Q9H4X1	Q96QZ7	O94953	Q0ZGT2	Q15139	Q9UL54	P09683	Q9H2G4	O60292	P25686	Q9ULX6	O43166	Q9Y4H2	P36896	Q8NER5	P22681	P36897	P28482	P07949	Q9UM73	Q14160	Q9NRY4	Q9UQ84
GO:BP response to BMP GO:0071772 0.010625152 1.97366485 129 2254 33 16070 \"Q9UPN9	P36894	P15822	Q13950	Q16676	Q9H2X6	Q6KF10	O15105	Q04771	Q9Y4E8	P27539	Q7Z4P5	O43541	O00238	Q6ZMH5	Q2VWA4	P22004	Q9Y2U8	P46531	Q7RTU7	P35716	Q14980	Q5TA89	Q99453	P41271	Q6NW40	P84550	Q16671	A6ND36	Q7Z7M0	Q9UKP4	P19883	Q5IJ48\"
GO:BP blood vessel morphogenesis GO:0048514 0.010625152 1.97366485 436 2254 87 16070 \"Q8N302	P08648	Q5VWQ8	Q9H4X1	Q15139	Q12948	P36897	P36894	P78362	Q15648	Q13207	Q96EB6	O43474	Q14999	Q9H2X6	O14514	Q06945	O43435	O15530	Q13480	P04085	P42338	O15105	Q04771	H3BV60	Q9H6I2	Q07954	O75197	Q13563	Q8IY63	P52952	P46531	P29474	Q5JRA6	P48023	P11831	P08138	P19544	P55011	Q96PH1	O96013	Q9Y5W3	P04216	P58400	Q9NQC3	Q9Y4D7	Q07157	P31268	Q9NZJ5	Q9Y6I3
GO:BP cellular response to BMP stimulus GO:0071773 0.010625152 1.97366485 129 2254 33 16070 \"Q9UPN9	P36894	P15822	Q13950	Q16676	Q9H2X6	Q6KF10	O15105	Q04771	Q9Y4E8	P27539	Q7Z4P5	O43541	O00238	Q6ZMH5	Q2VWA4	P22004	Q9Y2U8	P46531	Q7RTU7	P35716	Q14980	Q5TA89	Q99453	P41271	Q6NW40	P84550	Q16671	A6ND36	Q7Z7M0	Q9UKP4	P19883	Q5IJ48\"
GO:BP histone H3-K4 methylation GO:0051568 0.010773589 1.96763959 42 2254 15 16070 \"O60341	Q6ZW49	Q6PD62	O15550	O15047	Q9UPS6	Q9H4Z2	Q8IZD2	O43151	O14686	Q8NEZ4	Q9UMN6	Q03164	Q8WXX7	Q9P0U4\"
GO:BP atrioventricular valve development GO:0003171 0.011183591 1.951418733 22 2254 10 16070 \"P36894	Q06945	Q04771	O43541	P46531	O75094	Q9UBP5	Q96JQ0	P43694	Q8IX07\"
GO:BP cardiac chamber morphogenesis GO:0003206 0.011298545 1.946977468 79 2254 23 16070 \"P36897	P36894	Q13207	Q06945	O43435	Q02297	O15105	Q04771	O43541	P49840	P52952	P46531	P35716	O75094	P45379	Q14469	Q9UBP5	O14786	P43694	Q12946	Q92908	O96004	Q8IX07\"
GO:BP histone H3-K4 trimethylation GO:0080182 0.011323452 1.946021169 15 2254 8 16070 \"Q6PD62	O15047	Q9UPS6	Q9H4Z2	Q8IZD2	O43151	O14686	Q03164\"
GO:BP peptidyl-lysine modification GO:0018205 0.011388396 1.94353744 319 2254 67 16070 \"Q01658	O60341	Q16594	Q09472	Q9Y3T9	Q9NQR1	Q15910	Q96EB6	P55201	O60885	Q8N2W9	Q8TDI0	Q9Y4A5	Q96KQ7	Q92793	Q8IXJ6	Q9H4L4	O75925	P46100	Q06945	Q92794	P18146	Q9BVI0	Q6ZW49	Q9NXR8	P46379	Q9ULJ6	O43318	Q9UJU2	Q6PD62	O15550	Q96ST3	Q9H9C1	Q9NRA0	O15047	Q9BT49	Q9UPS6	P35658	Q7KZ85	Q9H4Z2	P49790	Q08397	P51610	Q8IZD2	P37198	Q5SRE5	A8MW92	Q96L91	Q9H4Q4	O43151
GO:BP regulation of cellular protein metabolic process GO:0032268 0.01175013 1.929957323 1936 2254 321 16070 \"Q13153	O60341	P08648	Q08379	Q5VWQ8	Q86UL8	P09529	Q08629	Q9H4X1	P05155	Q15139	Q9UL54	Q9H2G4	P25686	Q9ULX6	Q14318	Q49AN0	P15056	Q8NER5	P22681	P36897	P28482	P47974	P07949	Q9UM73	P11362	Q13191	P21860	Q07352	P36894	Q2MJR0	P49841	Q16594	Q09472	Q969K3	Q9Y3T9	Q93009	O00571	Q14671	Q13627	P42858	P53801	Q7Z6Z7	Q15910	Q96EB6	O43474	Q9C0C2	Q9BX46	Q9UER7	O60885
GO:BP regulation of transmembrane receptor protein serine/threonine kinase signaling pathway GO:0090092 0.01175013 1.929957323 200 2254 46 16070 \"Q9UPN9	Q86UL8	P09529	P36896	P36897	P36894	Q2MJR0	Q09472	Q96EB6	Q92793	Q16676	Q9H2X6	O15530	Q6KF10	Q86TG7	O15105	O95390	Q04771	P27539	Q8N2S1	Q7Z4P5	Q9BXN1	O95365	O43541	H3BV60	Q2VWA4	Q14766	P22004	P55107	Q6ZNA4	Q9Y2U8	Q9UBP4	Q86UU0	Q9H7S9	Q9NRM7	P46531	P35716	Q9NRF2	Q8TEU8	Q14980	Q5TA89	P41271	P43699	P84550	P19883	Q5IJ48\"
GO:BP dendrite development GO:0016358 0.01175013 1.929957323 151 2254 37 16070 \"Q5VWQ8	Q9UL54	O43166	Q9UM73	P49841	Q9H2U1	Q14999	Q9UQB3	Q9UKE5	Q76N89	P05067	Q9HCU4	O00401	Q8N4C8	O00294	Q9C0H9	Q9Y566	P32297	Q14114	O14786	Q8N5V2	Q9C0D0	Q8N2Q7	Q02078	Q9H165	Q13387	P54762	Q6PI77	P78559	Q9NR64	Q9NYB9	Q13753	Q8NE35	P23468	O14529	O76039	O75128\"
GO:BP histone deacetylation GO:0016575 0.0118192 1.927411907 65 2254 20 16070 \"Q8N108	Q15139	Q9ULX6	Q96EB6	Q8IXJ6	O60907	Q9BZK7	Q96ST3	Q96PN7	Q9NRA0	P23246	O15156	Q6PJG2	P29375	Q9BZL6	Q9UQL6	Q6KC79	Q8IZ40	Q9UIF9	O43823\"
GO:BP positive regulation of response to stimulus GO:0048584 0.012028639 1.91978351 1970 2254 326 16070 \"Q8N108	Q9NSY1	Q7LFL8	Q13153	Q9NYF8	Q99684	Q96AG4	Q8WUY9	P55085	P08648	Q5VWQ8	Q8IZY2	Q9C0C4	P09529	Q9H4X1	P05155	Q15139	Q9UL54	Q9Y4H2	P36896	P15056	P22681	P36897	P28482	P07949	Q9UM73	P11362	P21860	P36894	P35568	Q2MJR0	Q16594	Q09472	Q12888	Q9NYY3	O00571	Q92585	Q14671	P42858	Q15910	Q96EB6	Q9UER7	O60885	Q9H2U1	Q9NWV8	Q8TDI0	Q9H3D4	Q92793	Q16676	Q9H2X6
GO:BP mRNA splice site selection GO:0006376 0.012161578 1.915010064 30 2254 12 16070 \"Q07955	Q12872	Q13243	Q12874	Q9NQ29	Q13247	O95391	Q96MU7	O95319	Q15637	Q5SZQ8	Q9ULR0\"
GO:BP protein export from nucleus GO:0006611 0.012214159 1.913136435 173 2254 41 16070 \"Q07955	Q9ULX6	P49841	Q96Q15	P04637	Q92574	Q15678	P50402	O15234	Q01081	Q9C0J8	Q13243	Q01130	Q16629	P35658	Q05519	Q7KZ85	Q08170	Q9BZI7	Q92797	Q13247	O95391	P49790	Q8IYB3	Q14393	Q96MU7	P37198	P05455	Q5SRE5	Q92900	Q8NDT2	Q86U38	Q86U42	O95817	O60508	Q9HAU5	P11161	Q6P6C2	Q8NAG6	Q86US8	P46060\"
GO:BP hemidesmosome assembly GO:0031581 0.012494014 1.903297997 12 2254 7 16070 \"Q15149	P13647	Q9UMD9	Q13753	P02533	Q03001	P11047\"
GO:BP postsynaptic specialization organization GO:0099084 0.012494014 1.903297997 12 2254 7 16070 \"P58401	Q8NFZ4	P58400	Q9Y566	Q6PJG9	Q8N423	Q8N2Q7\"
GO:BP positive regulation of DNA-binding transcription factor activity GO:0051091 0.012494014 1.903297997 240 2254 53 16070 \"O60341	Q9H4X1	Q15139	Q53ET0	Q9UM73	Q8N9B5	Q09472	Q12888	P10275	P21675	Q9H2X6	P19838	P51532	P51617	Q15750	O95365	Q8N5C8	O43318	O75581	P05067	O14641	Q96A61	O94972	Q9BYJ4	Q12899	O14788	P11831	Q9UIG8	Q9NYB0	Q8N9V2	Q15628	O43462	Q99835	Q8IUC6	O95409	Q86UE4	Q14114	P22301	Q9BZL6	Q9UQL6	Q96BH1	Q15784	Q86YN6	Q96P20	Q5VV67	P78426	Q13562	Q9UBK2	Q08828	O15516
GO:BP positive regulation of transcription elongation from RNA polymerase II promoter GO:0032968 0.012494014 1.903297997 12 2254 7 16070 \"O60885	Q9Y5B9	O14776	Q7KZ85	Q9NYV4	Q14004	Q56P03\"
GO:BP actin filament reorganization GO:0090527 0.012494014 1.903297997 9 2254 6 16070 \"P56945	Q8TF30	Q8NE86	Q9NQ75	Q96P48	Q08495\"
GO:BP postsynaptic density organization GO:0097106 0.012494014 1.903297997 12 2254 7 16070 \"P58401	Q8NFZ4	P58400	Q9Y566	Q6PJG9	Q8N423	Q8N2Q7\"
GO:BP cell-cell signaling GO:0007267 0.01294082 1.888038216 1348 2254 231 16070 \"O95715	Q8WUY9	P55085	Q5VWQ8	Q86UL8	Q9BRK4	P09529	Q96MF2	P09683	P20393	Q14934	O43166	Q9Y4H2	P28482	Q14160	P35568	P49841	Q9NYY3	O00571	P10275	O14514	O15119	Q06945	O95996	Q9HCK8	P19838	P51532	O60907	Q14526	P56975	P04085	P12034	Q14678	Q2MKA7	Q8N2S1	Q9UBE8	Q9Y2T1	O43318	Q9UBP4	Q9NYQ6	P55196	Q9UQB3	Q9ULT6	Q9H6I2	Q6ZSJ9	P50402	Q7Z3G6	Q07954	Q8N819	Q9GZV5
GO:BP cardiac muscle tissue development GO:0048738 0.01513042 1.820149004 111 2254 29 16070 \"P36897	P36894	Q92585	Q13207	P57059	Q02297	Q8WU20	O15105	Q04771	Q86TB3	P49840	P52952	P46531	P08151	Q8WZ42	P35712	Q96LD1	P19544	O94875	P45379	Q96L96	Q9UBP5	O15054	Q02078	Q2V2M9	Q9P2N4	Q8IZQ8	O96004	Q8IX07\"
GO:BP cardiac muscle cell differentiation GO:0055007 0.015380363 1.813033403 57 2254 18 16070 \"Q92585	P57059	Q02297	Q8WU20	Q04771	Q86TB3	P49840	P52952	Q8WZ42	P35712	P19544	O94875	Q96L96	Q9UBP5	O15054	Q02078	Q2V2M9	Q8IZQ8\"
GO:BP peptidyl-threonine phosphorylation GO:0018107 0.015637274 1.805838951 101 2254 27 16070 \"Q15139	P36896	P36897	P28482	Q2MJR0	P49841	Q13627	Q9C0C2	P21675	Q9H2X6	Q9NX09	Q8IXJ6	O15530	O15105	Q04771	Q9UBE8	O95271	P49840	P05067	Q5TCY1	O75385	Q52WX2	Q9BZL6	Q8IWU2	Q6DT37	Q8TF76	Q08495\"
GO:BP positive regulation of transcription initiation from RNA polymerase II promoter GO:0060261 0.016124174 1.792522533 23 2254 10 16070 \"Q9UHV7	Q15648	Q9H2U1	P04637	Q6ZW49	Q93074	P52952	P11831	Q9NPJ6	O60244\"
GO:BP signaling GO:0023052 0.016538081 1.781514896 5458 2254 834 16070 \"Q8N108	Q9NSY1	Q7LFL8	Q13153	O60341	Q9NYF8	Q99684	Q8NEG4	Q8IWB9	O95715	Q96AG4	Q9UPN9	Q8WUY9	P55085	Q12873	P08648	Q5VWQ8	Q86UL8	Q9BRK4	Q9BT09	Q9Y6R0	Q8IZY2	Q9C0C4	Q96CK0	Q9H7P9	P09529	Q96MF2	Q9H4X1	Q96QZ7	Q15139	Q9UL54	Q969E3	P09683	Q9H2G4	P20393	Q12948	Q14934	Q14318	Q49AN0	O43166	Q9Y4H2	P36896	P15056	Q8NER5	Q8WXI2	P22681	P36897	P28482	P47974	Q15283
GO:BP cell junction organization GO:0034330 0.016637793 1.778904279 522 2254 100 16070 \"P55085	Q5VWQ8	Q15149	Q9UL54	O43166	P36897	Q01851	Q9H2U1	Q92574	Q02297	Q9Y3L3	O15105	P22004	P55196	Q9UQB3	Q6ZSJ9	Q96AC1	P25054	Q9Y625	Q9H7S9	P05067	Q13467	Q14696	O00401	Q12913	Q9NQZ6	Q8N3V7	P58401	Q9Y6V0	O95819	P04216	Q8NFZ4	Q9Y5E6	P58400	Q9C0H9	Q9Y566	Q6PJG9	Q9Y4D7	Q08043	Q8TF30	Q07157	Q9H4D0	Q96NY8	Q9UN67	Q14114	Q8N423	O14786	P57103	Q8N0V4	Q8N5V2
GO:BP ventricular septum morphogenesis GO:0060412 0.01668212 1.777748749 27 2254 11 16070 \"P36897	Q06945	O15105	Q04771	P52952	P46531	P35716	O75094	Q14469	Q9UBP5	Q8IX07\"
GO:BP morphogenesis of an epithelium GO:0002009 0.016706186 1.777122678 330 2254 68 16070 \"Q13153	P08648	Q86UL8	Q9C0C4	Q14160	Q9NRY4	O95936	Q13207	Q08345	Q16676	O15119	Q06945	P42345	P04085	Q9Y3L3	O00358	Q9BQL6	Q04771	Q9NYQ6	Q9H6I2	Q7Z3G6	Q96AC1	O75197	Q9NYQ7	Q96MT3	Q9NPC8	Q13563	O75581	P51654	Q13467	Q06323	O14641	P42568	Q9NSC2	P52952	Q9HCU4	P46531	O60481	P35716	Q9UNS1	P11831	P19544	Q9NXF8	Q99835	Q9UIU6	Q02962	P31277	Q9H334	Q99466	Q14469
GO:BP regulation of translation GO:0006417 0.016706186 1.777122678 295 2254 62 16070 \"P47974	Q07352	O00571	Q14671	Q9BX46	Q9H2U1	A5YKK6	Q06945	O75807	Q92574	P42345	P23443	Q07021	O15371	Q6PKG0	P05067	Q9HCJ0	Q9UPQ9	O43432	Q6P087	Q9NX07	P16989	P50616	A2A288	Q96I51	Q13428	Q9BZI7	Q9NUL5	Q96PZ0	Q9UI10	Q9NZJ5	Q14978	P55010	Q99466	Q6Y7W6	Q92945	Q12906	Q8WY41	P19338	Q9UKA9	Q9BWF3	Q92900	Q2Q1W2	C9JE40	O60841	P62341	P26599	Q5TC82	Q569H4	O60506
GO:BP sex differentiation GO:0007548 0.016706186 1.777122678 117 2254 30 16070 \"P09529	P10275	O15119	O00238	Q93097	O75581	Q9NSC2	Q7RTU7	P19544	Q13495	O75094	Q9UIU6	P78411	Q13285	Q96NB3	Q9UI10	Q14050	Q6KC79	Q14781	Q9P2D1	Q5VZB9	Q16671	P43694	P01229	P58012	Q92908	Q12947	Q96SC8	Q8IY37	P17676\"
GO:BP mRNA export from nucleus GO:0006406 0.017106242 1.766845377 112 2254 29 16070 \"Q07955	Q9ULX6	Q96Q15	O15234	Q01081	Q9C0J8	Q13243	Q01130	Q16629	P35658	Q05519	Q7KZ85	Q08170	Q9BZI7	Q92797	Q13247	O95391	P49790	Q8IYB3	Q96MU7	P37198	Q5SRE5	Q92900	Q8NDT2	Q86U42	O60508	Q9HAU5	Q6P6C2	Q86US8\"
GO:BP mRNA-containing ribonucleoprotein complex export from nucleus GO:0071427 0.017106242 1.766845377 112 2254 29 16070 \"Q07955	Q9ULX6	Q96Q15	O15234	Q01081	Q9C0J8	Q13243	Q01130	Q16629	P35658	Q05519	Q7KZ85	Q08170	Q9BZI7	Q92797	Q13247	O95391	P49790	Q8IYB3	Q96MU7	P37198	Q5SRE5	Q92900	Q8NDT2	Q86U42	O60508	Q9HAU5	Q6P6C2	Q86US8\"
GO:BP artery development GO:0060840 0.017197576 1.764532751 44 2254 15 16070 \"P36897	P36894	Q13207	Q06945	O43435	O15105	Q07954	Q13563	P46531	Q9NQC3	Q14469	Q9UBP5	O14786	Q9P2N4	Q12946\"
GO:BP regulation of complement activation GO:0030449 0.01739265 1.759634243 107 2254 28 16070 \"P05155	Q07021	P01619	P01614	P04432	A0A0C4DH25	P01601	P01599	P04433	P01602	P06312	P01615	A0A075B6P5	P01593	Q5VX71	P02747	P15169	A0A0C4DH73	P01611	P01594	A0A075B6S6	P06310	P01624	P01597	P01861	P04430	P01024	P10643\"
GO:BP glial cell differentiation GO:0010001 0.01739265 1.759634243 107 2254 28 16070 \"P20393	P21860	Q9Y2G1	Q8IXJ6	Q06945	Q07954	Q86T65	P05067	P46531	Q9BXM0	P35716	P35712	P20333	O94811	Q5TCY1	Q9NQV8	Q02962	Q9UI10	Q5TA89	Q99453	Q14469	P57103	Q9NRD5	O00570	P25713	P11161	Q9Y5R2	O95196\"
GO:BP positive regulation of cell communication GO:0010647 0.017731281 1.751259879 1422 2254 241 16070 \"Q8N108	Q9NSY1	Q7LFL8	Q13153	Q9NYF8	Q99684	Q96AG4	Q8WUY9	P55085	P08648	Q5VWQ8	Q8IZY2	Q9C0C4	P09529	Q15139	Q9UL54	P09683	Q14934	Q9Y4H2	P36896	P15056	P22681	P36897	P28482	P07949	Q9UM73	P11362	P21860	P36894	P35568	Q2MJR0	P49841	Q09472	Q9NYY3	O00571	Q92585	Q14671	P42858	Q15910	Q96EB6	Q9UER7	O60885	Q9H2U1	Q8TDI0	Q9H3D4	Q92793	Q16676	Q9H2X6	O94992	P04637
GO:BP protein localization to cell junction GO:1902414 0.01787002 1.747874963 77 2254 22 16070 \"Q14160	Q6ZSZ5	Q96AC1	Q9Y625	Q9NXF8	P58401	Q9Y6V0	Q8NFZ4	P58400	Q9Y566	Q07157	Q12840	Q8N2Q7	Q15223	Q9UPA5	O60282	P33176	Q9ULI3	P78559	Q5JU85	Q9NQX3	Q8WXS5\"
GO:BP protein deacylation GO:0035601 0.017917909 1.746712683 92 2254 25 16070 \"Q8N108	Q15139	Q9ULX6	Q2MJR0	Q09472	Q13627	Q96EB6	Q8IXJ6	O60907	Q9BZK7	Q96ST3	Q96PN7	Q9NRA0	P23246	O94811	O15156	Q6PJG2	P29375	Q9BZL6	Q9UQL6	Q6KC79	Q8IZ40	Q9UIF9	O43823	Q6PCB6\"
GO:BP macromolecule deacylation GO:0098732 0.017917909 1.746712683 92 2254 25 16070 \"Q8N108	Q15139	Q9ULX6	Q2MJR0	Q09472	Q13627	Q96EB6	Q8IXJ6	O60907	Q9BZK7	Q96ST3	Q96PN7	Q9NRA0	P23246	O94811	O15156	Q6PJG2	P29375	Q9BZL6	Q9UQL6	Q6KC79	Q8IZ40	Q9UIF9	O43823	Q6PCB6\"
GO:BP histone lysine methylation GO:0034968 0.017917909 1.746712683 82 2254 23 16070 \"O60341	Q15910	Q96EB6	O60885	Q8TDI0	Q96KQ7	P46100	Q6ZW49	Q6PD62	O15550	O15047	Q9UPS6	Q7KZ85	Q9H4Z2	Q8IZD2	Q9H4Q4	O43151	O14686	Q8NEZ4	Q9UMN6	Q03164	Q8WXX7	Q9P0U4\"
GO:BP regulation of receptor-mediated endocytosis GO:0048259 0.017917909 1.746712683 82 2254 23 16070 \"Q9NSY1	Q86UL8	P22681	Q14160	P61978	Q02297	P42338	Q2MKA7	O00401	Q9UL25	Q8IYB5	Q9UHD9	Q92609	Q9BQI5	P05106	Q9NRD5	Q8TB24	Q8NBP7	O60641	Q99700	P30533	P01024	Q2M2I8\"
GO:BP BMP signaling pathway GO:0030509 0.018052922 1.743452506 123 2254 31 16070 \"Q9UPN9	P36894	P15822	Q13950	Q16676	Q9H2X6	Q6KF10	O15105	Q04771	Q9Y4E8	P27539	Q7Z4P5	O43541	O00238	Q6ZMH5	Q2VWA4	P22004	Q9Y2U8	P46531	Q7RTU7	P35716	Q14980	Q5TA89	P41271	Q6NW40	P84550	Q16671	A6ND36	Q7Z7M0	P19883	Q5IJ48\"
GO:BP chromatin remodeling GO:0006338 0.018583051 1.73088299 205 2254 46 16070 \"Q01658	Q13153	Q92922	Q12873	O75151	O94953	O95983	Q96EB6	Q9UER7	O60885	Q8TDI0	O43159	Q8IXJ6	Q14839	P46100	Q9HCK8	P51532	P06400	P51531	O95365	O60264	O15550	O15347	Q8TAQ2	Q01826	Q9UPW6	Q03468	Q99549	P51610	P29375	Q8N594	Q9UQL6	Q86SE8	Q96T23	O15054	Q8TBE0	Q9UIF9	Q8NFD5	Q9BTT0	Q9UIG0	Q58F21	O14497	Q9UIF8	Q86WJ1	Q12830	Q7Z7K6\"
GO:BP synapse organization GO:0050808 0.018783673 1.72621948 262 2254 56 16070 \"Q5VWQ8	O43166	Q01851	Q9H2U1	Q02297	Q9UQB3	Q6ZSJ9	Q9Y625	P05067	Q13467	Q14696	O00401	Q9NQZ6	Q8N3V7	P58401	Q9Y6V0	Q8NFZ4	Q9Y5E6	P58400	Q9C0H9	Q9Y566	Q6PJG9	Q9Y4D7	Q9H4D0	Q9UN67	Q14114	Q8N423	P57103	Q8N0V4	Q8N5V2	Q9NRD5	Q15784	Q8N2Q7	Q7Z5N4	O15146	Q9Y5E1	P02747	P22303	P54284	Q9UPA5	Q8WYQ3	P54762	Q8NFT8	O94985	Q6PI77	Q6PCB6	Q12955	P0C7U0	Q9NYB9	Q9NQX3
GO:BP regulation of striated muscle cell differentiation GO:0051153 0.018996572 1.721324752 49 2254 16 16070 \"Q92585	Q9BX46	P57059	O43435	Q02297	Q8WU20	P49840	P52952	P46531	P35712	Q4V9L6	Q9UQL6	Q9C0J9	Q09013	Q8IZQ8	Q0VAK6\"
GO:BP ribonucleoprotein complex export from nucleus GO:0071426 0.019785758 1.703647311 129 2254 32 16070 \"Q07955	Q9ULX6	Q96Q15	Q92574	O15234	Q01081	Q9C0J8	Q13243	Q01130	Q16629	P35658	Q05519	Q7KZ85	Q08170	Q9BZI7	Q92797	Q13247	O95391	P49790	Q8IYB3	Q96MU7	P37198	P05455	Q5SRE5	Q92900	Q8NDT2	Q86U38	Q86U42	O60508	Q9HAU5	Q6P6C2	Q86US8\"
GO:BP localization of cell GO:0051674 0.020034739 1.698216311 1413 2254 239 16070 \"Q13153	Q8WUY9	P55085	P08648	Q5VWQ8	Q86UL8	Q9C0C4	Q08629	Q9H4X1	Q0ZGT2	Q15139	Q9UL54	Q12948	P36896	Q8NER5	P36897	P28482	P07949	Q14160	P11362	P21860	P36894	Q9C0K0	Q9NRY4	Q8N9B5	Q96A56	Q08345	Q96EB6	O43474	Q8IX12	Q9NX09	O14514	O95996	O43435	O15530	P56945	Q13480	Q3V6T2	Q04912	O14511	A0MZ66	P42345	Q02297	P04085	P42338	Q9Y3L3	P12034	Q07021	Q14678	O15105
GO:BP positive regulation of cell development GO:0010720 0.020034739 1.698216311 178 2254 41 16070 \"O60341	Q9Y6R0	Q12837	Q9H2U1	Q14999	Q8IXJ6	A0MZ66	Q07021	P46531	P35716	Q15904	P20333	P08138	Q5TCY1	Q9H4Z2	Q9Y4D7	Q6UXK2	Q14469	Q14114	O14786	Q6UX06	Q9UIW2	P78426	Q14432	Q9ULL4	P11161	Q9H165	Q9NQ75	Q14185	Q6PI77	Q9H7D0	O43283	Q7Z7M0	P02675	P31270	Q0VAK6	P23468	O14529	O76039	Q08495	O95196\"
GO:BP cell motility GO:0048870 0.020034739 1.698216311 1413 2254 239 16070 \"Q13153	Q8WUY9	P55085	P08648	Q5VWQ8	Q86UL8	Q9C0C4	Q08629	Q9H4X1	Q0ZGT2	Q15139	Q9UL54	Q12948	P36896	Q8NER5	P36897	P28482	P07949	Q14160	P11362	P21860	P36894	Q9C0K0	Q9NRY4	Q8N9B5	Q96A56	Q08345	Q96EB6	O43474	Q8IX12	Q9NX09	O14514	O95996	O43435	O15530	P56945	Q13480	Q3V6T2	Q04912	O14511	A0MZ66	P42345	Q02297	P04085	P42338	Q9Y3L3	P12034	Q07021	Q14678	O15105
GO:BP intracellular steroid hormone receptor signaling pathway GO:0030518 0.020034739 1.698216311 103 2254 27 16070 \"Q13153	Q49AN0	Q09472	Q15648	Q12837	Q96EB6	Q9UER7	P10275	A5YKK6	Q86X55	Q92841	P51532	O95365	Q9ULJ6	O95071	Q96PN7	Q9H334	O75376	Q9Y618	P08235	Q13033	Q86YN6	Q99801	O14686	O14497	O15516	O43251\"
GO:BP enteroendocrine cell differentiation GO:0035883 0.020647592 1.6851306 20 2254 9 16070 \"P49841	P22004	P49840	P52945	A0A1W2PR82	P78426	Q13562	O15516	Q01101\"
GO:BP positive regulation of signaling GO:0023056 0.020647592 1.6851306 1427 2254 241 16070 \"Q8N108	Q9NSY1	Q7LFL8	Q13153	Q9NYF8	Q99684	Q96AG4	Q8WUY9	P55085	P08648	Q5VWQ8	Q8IZY2	Q9C0C4	P09529	Q15139	Q9UL54	P09683	Q14934	Q9Y4H2	P36896	P15056	P22681	P36897	P28482	P07949	Q9UM73	Q14160	P11362	P21860	P36894	P35568	Q2MJR0	P49841	Q09472	Q9NYY3	O00571	Q92585	Q14671	P42858	Q15910	Q96EB6	Q9UER7	O60885	Q9H2U1	Q8TDI0	Q9H3D4	Q92793	Q16676	Q9H2X6	O94992
GO:BP regulation of striated muscle cell apoptotic process GO:0010662 0.021252636 1.672587187 13 2254 7 16070 \"P29376	Q02297	P52952	O95817	Q96QC0	P43694	P61296\"
GO:BP striated muscle cell apoptotic process GO:0010658 0.021252636 1.672587187 13 2254 7 16070 \"P29376	Q02297	P52952	O95817	Q96QC0	P43694	P61296\"
GO:BP \"negative regulation of DNA-templated transcription	elongation\" GO:0032785 0.021252636 1.672587187 13 2254 7 16070 \"Q00839	O94992	O14776	O00267	Q8IYW5	Q4G0J3	Q56P03\"
GO:BP positive regulation of cell junction assembly GO:1901890 0.021832094 1.660904617 59 2254 18 16070 \"Q92574	Q96AC1	Q12913	O95819	P04216	Q8NFZ4	P58400	Q9H4D0	O14786	O15259	Q8N2Q7	P54762	O94985	P29317	Q6PI77	P23468	O14529	P49593\"
GO:BP regulation of transcription initiation from RNA polymerase II promoter GO:0060260 0.021832094 1.660904617 28 2254 11 16070 \"Q9UHV7	Q15648	Q9H2U1	P04637	Q6ZW49	Q93074	P52952	P11831	Q9NPJ6	Q9UBP5	O60244\"
GO:BP regulation of myotube differentiation GO:0010830 0.021832094 1.660904617 28 2254 11 16070 \"Q92585	Q9BX46	P57059	O43435	P52952	P46531	Q4V9L6	Q9UQL6	Q9C0J9	Q09013	Q0VAK6\"
GO:BP ribonucleoprotein complex localization GO:0071166 0.021912938 1.659299391 130 2254 32 16070 \"Q07955	Q9ULX6	Q96Q15	Q92574	O15234	Q01081	Q9C0J8	Q13243	Q01130	Q16629	P35658	Q05519	Q7KZ85	Q08170	Q9BZI7	Q92797	Q13247	O95391	P49790	Q8IYB3	Q96MU7	P37198	P05455	Q5SRE5	Q92900	Q8NDT2	Q86U38	Q86U42	O60508	Q9HAU5	Q6P6C2	Q86US8\"
GO:BP negative regulation of cardiac muscle cell apoptotic process GO:0010667 0.022185255 1.65393558 7 2254 5 16070 \"Q02297	P52952	Q96QC0	P43694	P61296\"
GO:BP mammary gland duct morphogenesis GO:0060603 0.022185255 1.65393558 7 2254 5 16070 \"Q14160	O75197	O75581	P29317	P07333\"
GO:BP stem cell differentiation GO:0048863 0.022377324 1.650191854 196 2254 44 16070 \"Q9C0C4	Q12948	P47974	Q14671	Q13207	Q9BX46	Q9H2U1	Q00839	P04637	O43435	Q02297	Q9NS15	Q96MT3	O75581	Q06323	P42568	P52952	P46531	P35716	P35712	P11831	O15047	Q9H3T3	Q9NTN9	P17542	Q9Y651	Q13428	Q02962	Q9Y2X9	Q96PZ0	Q9NPR2	Q5TA89	Q14978	Q99453	Q14469	O14786	Q9UF56	P35711	P43694	P61296	Q8IZQ8	Q03164	P17483	Q9H3T2\"
GO:BP cell communication GO:0007154 0.022377324 1.650191854 5455 2254 831 16070 \"Q8N108	Q9NSY1	Q7LFL8	Q13153	O60341	Q9NYF8	Q99684	Q8NEG4	Q8IWB9	O95715	Q96AG4	Q9UPN9	Q8WUY9	P55085	Q12873	P08648	Q5VWQ8	Q86UL8	Q9BRK4	Q9BT09	Q9Y6R0	Q8IZY2	Q9C0C4	Q96CK0	Q9H7P9	P09529	Q96MF2	Q9H4X1	Q96QZ7	Q15139	Q9UL54	Q969E3	P09683	Q9H2G4	P20393	Q12948	Q14934	Q14318	Q49AN0	O43166	Q9Y4H2	P36896	P15056	Q8NER5	Q8WXI2	P22681	P36897	P28482	P47974	Q15283
GO:BP blood vessel development GO:0001568 0.022377324 1.650191854 467 2254 90 16070 \"Q8N302	P08648	Q5VWQ8	Q9H4X1	Q15139	Q12948	P36897	P36894	P78362	Q15648	Q13207	Q96EB6	O43474	Q14999	Q9H2X6	O14514	Q06945	P18146	O43435	O15530	Q13480	P04085	P42338	O15105	Q04771	H3BV60	Q9H6I2	Q07954	O75197	Q13563	P51654	Q8IY63	P52952	P46531	P29474	Q5JRA6	P48023	P11831	P08138	P19544	P55011	Q96PH1	O96013	Q9Y5W3	P04216	P58400	Q9NQC3	Q9Y4D7	Q07157	P31268
GO:BP regulation of transcription regulatory region DNA binding GO:2000677 0.022927413 1.639644952 41 2254 14 16070 \"Q12948	Q09472	Q12837	Q01851	P21675	P06400	O95365	Q96ST3	P35716	Q9UBP5	Q7Z3H0	Q13562	P61296	O96004\"
GO:BP actomyosin structure organization GO:0031032 0.022927413 1.639644952 163 2254 38 16070 \"Q13153	Q9H4X1	P36897	Q3V6T2	Q92574	Q5VST9	Q6ZSZ5	Q96AC1	Q8WZ42	P42768	Q8N3V7	Q9UIU6	P45379	Q9Y6W5	Q07157	Q15942	P29536	Q9C0D6	Q6P5Q4	Q9UI08	O14786	Q9C0D0	Q02078	Q6DT37	Q92614	Q9BX66	P31415	Q2V2M9	Q9H329	Q13045	Q4VCS5	Q8TCU4	Q5VUB5	O43491	A2A2Y4	Q0VAK6	Q96P48	P49593\"
GO:BP transforming growth factor beta receptor signaling pathway GO:0007179 0.022927413 1.639644952 163 2254 38 16070 \"Q9UPN9	P22681	P36897	P36894	Q2MJR0	Q09472	Q96EB6	Q92793	Q9H2X6	O15530	Q86TG7	O15105	Q04771	Q9Y4E8	Q8N2S1	Q9BXN1	Q9UBE8	O95365	O43541	Q9ULJ6	H3BV60	Q6ZSZ5	Q2VWA4	Q14766	P55107	Q6ZNA4	O43318	Q9Y2U8	Q9UBP4	Q96AC1	Q86UU0	Q9H7S9	Q9NRM7	P35716	Q8TEU8	Q15942	P43699	Q16671\"
GO:BP regulation of cardiac muscle cell apoptotic process GO:0010665 0.023175758 1.63496606 10 2254 6 16070 \"P29376	Q02297	P52952	Q96QC0	P43694	P61296\"
GO:BP neuron fate specification GO:0048665 0.023175758 1.63496606 10 2254 6 16070 \"Q01851	P20265	Q9UL68	P50553	P50219	P10070\"
GO:BP negative regulation of striated muscle cell apoptotic process GO:0010664 0.023175758 1.63496606 10 2254 6 16070 \"Q02297	P52952	O95817	Q96QC0	P43694	P61296\"
GO:BP cardiac muscle cell apoptotic process GO:0010659 0.023175758 1.63496606 10 2254 6 16070 \"P29376	Q02297	P52952	Q96QC0	P43694	P61296\"
GO:BP cardiac muscle cell myoblast differentiation GO:0060379 0.023175758 1.63496606 10 2254 6 16070 \"Q13207	Q02297	Q96MT3	P46531	P11831	Q8IZQ8\"
GO:BP positive regulation of chromatin organization GO:1905269 0.023450555 1.629846868 84 2254 23 16070 \"Q8N108	O60341	Q15139	Q9ULX6	Q96EB6	O60885	Q6ZW49	Q6PD62	Q8N7H5	Q96ST3	Q9NRA0	P17542	O15156	Q99549	Q8IZD2	Q9BZL6	Q6KC79	Q9H4Q4	Q9UBK2	O43823	Q03164	O75150	Q8WXX7\"
GO:BP positive regulation of cell cycle GO:0045787 0.023914967 1.621330213 330 2254 67 16070 \"Q9H6S0	Q5VWQ8	Q9H4X1	P78362	Q08999	Q09472	Q9NYY3	O00571	Q15910	Q9C0C2	Q01851	O60885	Q00839	Q9H3D4	A5YKK6	Q99856	P04637	O43159	Q8IXJ6	Q86X55	O15119	Q16254	P46100	Q06945	P06400	P11802	P23443	O75197	Q9UJU2	Q13563	O75581	Q8N7H5	P24385	Q9NQ66	P05067	P08151	O94966	O95785	Q9Y462	P17542	Q6R2W3	C9JSJ3	P86452	Q14980	Q96R06	P51610	Q71SY5	Q99453	Q14469	P83369
GO:BP positive regulation of signal transduction GO:0009967 0.023914967 1.621330213 1308 2254 222 16070 \"Q8N108	Q9NSY1	Q7LFL8	Q13153	Q9NYF8	Q99684	Q96AG4	Q8WUY9	P55085	P08648	Q5VWQ8	Q8IZY2	Q9C0C4	P09529	Q15139	Q9UL54	Q9Y4H2	P36896	P15056	P22681	P36897	P28482	P07949	Q9UM73	P11362	P21860	P36894	P35568	Q2MJR0	Q09472	Q9NYY3	O00571	Q92585	Q14671	P42858	Q15910	Q96EB6	Q9UER7	O60885	Q9H2U1	Q8TDI0	Q9H3D4	Q92793	Q16676	Q9H2X6	O94992	P04637	O94916	Q13018	Q06945
GO:BP regulation of protein metabolic process GO:0051246 0.024492603 1.61096505 2063 2254 336 16070 \"Q13153	O60341	P08648	Q08379	Q5VWQ8	Q86UL8	Q8IZY2	P09529	Q08629	Q9H4X1	P05155	Q15139	Q9UL54	Q9H2G4	P25686	Q9ULX6	Q14318	Q49AN0	P15056	Q8NER5	P22681	P36897	P28482	P47974	P07949	Q9UM73	P11362	Q13191	P21860	Q07352	P36894	Q2MJR0	P49841	Q16594	Q09472	Q969K3	Q9Y3T9	Q93009	Q9NYY3	O00571	Q14671	Q13627	P42858	P53801	Q7Z6Z7	Q15910	Q96EB6	O43474	Q9C0C2	Q9BX46
GO:BP regulation of cell cycle G1/S phase transition GO:1902806 0.025064365 1.600943297 153 2254 36 16070 \"Q9H4X1	Q08999	Q09472	Q9NYY3	O00571	Q15910	O43474	Q9C0C2	Q9H3D4	P21675	A5YKK6	Q99856	P04637	Q86X55	Q16254	Q06945	Q96BF6	P06400	P11802	Q13563	Q8N7H5	P24385	Q9NQ66	Q06323	P08151	Q5H9I0	P30291	A2A288	P83369	Q8IZD2	O75179	Q10571	Q9UGT4	P35241	Q9H4H8	Q14956\"
GO:BP histone methylation GO:0016571 0.025278324 1.597251724 105 2254 27 16070 \"O60341	Q15910	Q96EB6	O60885	Q8TDI0	Q96KQ7	Q92793	Q86X55	P46100	Q6ZW49	Q6PD62	O15550	Q8N7H5	O15047	Q9UPS6	Q7KZ85	Q9H4Z2	P22087	Q8IZD2	Q9H4Q4	O43151	O14686	Q8NEZ4	Q9UMN6	Q03164	Q8WXX7	Q9P0U4\"
GO:BP heart valve morphogenesis GO:0003179 0.025393384 1.595279419 46 2254 15 16070 \"P36894	Q06945	P06400	Q04771	O43541	P46531	P29474	Q7RTU7	O75094	Q9UBP5	Q96JQ0	P43694	Q9P2N4	P15502	Q8IX07\"
GO:BP cellular response to transforming growth factor beta stimulus GO:0071560 0.025458541 1.594166491 192 2254 43 16070 \"Q9UPN9	P22681	P36897	P47974	Q07352	P36894	Q2MJR0	Q09472	Q96EB6	Q92793	Q9H2X6	O15530	Q86TG7	O15105	Q04771	Q9Y4E8	Q8N2S1	Q9BXN1	Q9UBE8	O95365	O43541	Q9ULJ6	H3BV60	Q6ZSZ5	Q2VWA4	Q14766	P55107	Q6ZNA4	O43318	Q9Y2U8	Q9UBP4	Q96AC1	Q86UU0	Q9H7S9	Q9NRM7	P35716	P35712	Q8TEU8	Q15942	P43699	P35711	Q14432	Q16671\"
GO:BP circadian regulation of gene expression GO:0032922 0.026372343 1.578851282 65 2254 19 16070 \"P20393	Q49AN0	Q7Z6Z7	Q96EB6	Q00839	P18146	Q15911	P08138	O75592	P47928	P29375	Q9Y2K7	Q7Z5J4	Q8IV76	Q9UBK2	Q9C0J9	O15516	Q03164	Q9BQ04\"
GO:BP response to transforming growth factor beta GO:0071559 0.026372343 1.578851282 198 2254 44 16070 \"Q9UPN9	P22681	P36897	P47974	Q07352	P36894	Q2MJR0	Q09472	Q96EB6	Q92793	Q9H2X6	O15530	Q86TG7	O15105	Q04771	Q9Y4E8	Q8N2S1	Q9BXN1	Q9UBE8	O95365	O43541	Q9ULJ6	H3BV60	Q6ZSZ5	Q2VWA4	Q14766	P55107	Q6ZNA4	O43318	Q9Y2U8	Q15911	Q9UBP4	Q96AC1	Q86UU0	Q9H7S9	Q9NRM7	P35716	P35712	Q8TEU8	Q15942	P43699	P35711	Q14432	Q16671\"
GO:BP regulation of protein deacetylation GO:0090311 0.026684804 1.57373599 33 2254 12 16070 \"Q15139	Q9ULX6	Q2MJR0	Q09472	Q13627	Q9NRA0	O94811	O15156	P29375	Q9BZL6	Q6KC79	O43823\"
GO:BP developmental growth GO:0048589 0.026684804 1.57373599 267 2254 56 16070 \"Q86UL8	Q9C0C4	Q8NER5	P36897	P36894	P49841	Q12837	Q13207	A0MZ66	Q02297	O00238	P07900	O75581	P16298	Q9NQ66	P49840	P05067	Q9NSC2	Q9NRM7	P46531	P08151	Q96ST3	P42681	Q9BQG1	Q9H3T3	Q9NTN9	P19544	O94875	O75094	O75385	Q9NQC3	Q9UIU6	Q9Y566	Q08043	Q9NPR2	Q6UXK2	Q8NFW5	O14786	Q6KC79	O15146	P25713	O14686	Q9H165	P84996	O95376	Q9P267	P43694	O43283	Q7Z7M0	P10070
GO:BP mesonephric tubule morphogenesis GO:0072171 0.026684804 1.57373599 33 2254 12 16070 \"Q16676	Q9NPC8	Q13563	P51654	Q9NSC2	P19544	Q99835	Q9UIU6	Q02962	P31277	Q6UXI9	P31270\"
GO:BP mammary gland development GO:0030879 0.027401264 1.562229398 51 2254 16 16070 \"Q14160	Q9NRY4	O15119	Q02297	O75197	O75581	Q9H7S9	Q9NQC3	O15156	Q99466	P30559	P07203	P29317	P10070	P07333	O75398\"
GO:BP heart valve development GO:0003170 0.027401264 1.562229398 51 2254 16 16070 \"P36894	Q06945	P06400	Q04771	O43541	P46531	P29474	Q7RTU7	P20333	O75094	Q9UBP5	Q96JQ0	P43694	Q9P2N4	P15502	Q8IX07\"
GO:BP positive regulation of cell cycle process GO:0090068 0.028021508 1.552508502 256 2254 54 16070 \"Q5VWQ8	Q9H4X1	Q08999	Q09472	Q9NYY3	O00571	Q15910	Q9C0C2	Q01851	O60885	Q00839	Q9H3D4	A5YKK6	Q99856	P04637	O43159	Q8IXJ6	Q86X55	Q16254	P46100	Q06945	P06400	P11802	O75197	Q9UJU2	Q13563	Q8N7H5	P24385	Q9NQ66	P08151	O94966	O95785	Q9Y462	C9JSJ3	Q14980	Q96R06	Q71SY5	Q99453	P83369	Q9P2G4	Q8IZD2	P51608	P37198	O75179	Q86SE8	Q6KC79	Q99569	P35241	Q8NFT6	Q92908
GO:BP branching involved in ureteric bud morphogenesis GO:0001658 0.028112387 1.551102277 29 2254 11 16070 \"Q16676	Q9NPC8	Q13563	Q9NSC2	P19544	Q99835	Q9UIU6	Q02962	P31277	Q6UXI9	P31270\"
GO:BP nucleocytoplasmic transport GO:0006913 0.028112387 1.551102277 297 2254 61 16070 \"Q07955	Q9ULX6	Q13191	P49841	Q96Q15	P53801	P04637	Q92574	Q15678	P50402	Q96MT3	O15234	O95071	Q01081	Q9C0J8	Q13243	Q01130	P62318	P14678	Q16629	P35658	Q05519	Q7KZ85	Q08170	Q9BZI7	O14787	Q92797	Q13247	O95391	P49790	Q8IYB3	Q14393	Q96MU7	P37198	P05455	Q96P70	Q5SRE5	Q8TEX9	Q9BWF3	Q92900	P62314	Q8NDT2	Q9P2N5	Q86U38	Q86U42	P09651	Q9H814	O95817	O60508	Q96QC0
GO:BP regulation of transforming growth factor beta receptor signaling pathway GO:0017015 0.029398244 1.531678614 101 2254 26 16070 \"Q9UPN9	P36897	Q2MJR0	Q09472	Q96EB6	Q92793	Q9H2X6	O15530	Q86TG7	O15105	Q8N2S1	Q9BXN1	O95365	O43541	H3BV60	Q2VWA4	Q14766	Q6ZNA4	Q9Y2U8	Q9UBP4	Q86UU0	Q9H7S9	Q9NRM7	P35716	Q8TEU8	P43699\"
GO:BP regulation of neuron projection development GO:0010975 0.029492041 1.530295177 280 2254 58 16070 \"Q13153	Q99684	Q5VWQ8	Q86UL8	Q9C0C4	Q08629	Q15139	O43166	P07949	Q9UM73	Q9NRY4	P49841	Q09472	Q12837	Q9H2U1	Q14999	P29376	Q3V6T2	A0MZ66	Q14678	Q9UKE5	Q76N89	P49840	Q9H3T3	Q9NTN9	P08138	P04216	O94900	Q9NQC3	Q9C0H9	Q9Y4D7	P32297	Q9NPR2	Q86YV5	Q6UXK2	Q14114	O14786	Q8N5V2	Q8N2Q7	Q9UIW2	P25713	Q9ULL4	Q9H165	P15848	Q6PI77	O43283	Q9NYB9	Q7Z7M0	Q8N158	Q6IQ26
GO:BP actin filament bundle organization GO:0061572 0.029980085 1.523167141 133 2254 32 16070 \"Q13153	Q9H4X1	P36897	Q3V6T2	Q92574	A0MZ66	Q6ZSZ5	Q96AC1	P42768	Q8N3V7	Q9Y566	Q9Y6W5	Q07157	Q15942	Q9C0D6	Q9UI08	O14786	Q12929	Q9C0D0	Q8N5W9	Q9BX66	P35241	Q9NZ56	B1AK53	Q4VCS5	Q8TCU4	Q5VUB5	P15311	P14625	Q96P48	Q08495	P49593\"
GO:BP mesoderm development GO:0007498 0.030232567 1.519524969 61 2254 18 16070 \"Q07352	O95936	O43474	O15119	O43435	O95390	Q9NPC8	Q14696	Q7RTU7	Q99835	Q02962	Q96PZ0	P05106	O15054	Q9BYE0	P31270	Q0VG99	Q5IJ48\"
GO:BP positive regulation of chromosome organization GO:2001252 0.030391483 1.517248113 144 2254 34 16070 \"Q8N108	O60341	Q15139	Q9ULX6	P28482	Q96EB6	O60885	Q9H2U1	P46100	Q6ZW49	Q6PD62	Q8N7H5	O95271	Q96ST3	Q9NRA0	P17542	Q9BZQ2	Q14980	O15156	Q99549	Q8IZD2	Q9BZL6	Q96HR8	Q6KC79	Q99832	P09651	Q9H4Q4	Q9UBK2	Q96QC0	O43823	Q9Y6R4	Q03164	O75150	Q8WXX7\"
GO:BP embryonic heart tube morphogenesis GO:0003143 0.031063725 1.507746462 47 2254 15 16070 \"O95936	Q13207	O15119	Q04771	Q9H6I2	Q13563	P52952	P46531	O60481	P11831	Q99835	Q14469	P43694	Q7Z7M0	O96004\"
GO:BP ventricular septum development GO:0003281 0.031243337 1.50524259 38 2254 13 16070 \"P36897	Q06945	O15105	Q04771	Q9NSC2	P52952	P46531	P35716	O75094	Q14469	Q9UBP5	P43694	Q8IX07\"
GO:BP cell-cell signaling by wnt GO:0198738 0.032297681 1.490828654 431 2254 83 16070 \"Q8WUY9	Q5VWQ8	Q86UL8	Q9BRK4	P49841	O00571	Q06945	O95996	Q9HCK8	P19838	P51532	O60907	Q14526	Q14678	Q2MKA7	Q9UBE8	Q9Y2T1	O43318	Q9UBP4	Q9NYQ6	Q9UQB3	Q9ULT6	Q9H6I2	Q6ZSJ9	P50402	Q7Z3G6	Q07954	Q8N819	Q9GZV5	Q96AC1	Q5JTC6	Q86TB3	O75197	Q9Y6F9	Q9NYQ7	Q96MT3	Q8NCW0	Q93097	Q9UJU2	Q9HCS4	Q04726	P25054	Q13563	Q86UU0	Q9BZK7	Q96B18	O75581	Q969F2	P36402	P16298
GO:BP steroid hormone mediated signaling pathway GO:0043401 0.032356553 1.49003775 107 2254 27 16070 \"Q13153	Q49AN0	Q09472	Q15648	Q12837	Q96EB6	Q9UER7	P10275	A5YKK6	Q86X55	Q92841	P51532	O95365	Q9ULJ6	O95071	Q96PN7	Q9H334	O75376	Q9Y618	P08235	Q13033	Q86YN6	Q99801	O14686	O14497	O15516	O43251\"
GO:BP regulation of clathrin-dependent endocytosis GO:2000369 0.032971492 1.481861403 14 2254 7 16070 \"Q9NSY1	P42338	O00401	Q8IYB5	Q9UHD9	O60641	Q2M2I8\"
GO:BP regulation of protein localization GO:0032880 0.033041868 1.480935408 705 2254 127 16070 \"O60341	P55085	Q8IZY2	P09529	Q96MF2	P20393	P25686	Q9Y4H2	Q14160	P35568	P49841	Q7Z6Z7	Q15154	P10275	Q9H3D4	P04637	Q06945	O15530	Q3V6T2	P06400	Q02297	Q15678	P07900	P22004	P55196	Q6ZSJ9	P50402	Q07954	Q9GZV5	Q96AC1	O75197	P25054	Q969F2	P16298	P51654	Q9Y625	P49840	Q13467	Q9NRM7	O95071	Q14696	Q96ST3	Q96C24	Q5T5C0	Q9BYJ4	Q8WZ42	P54274	Q9UKZ4	P20396	P08138
GO:BP peptidyl-lysine methylation GO:0018022 0.034423231 1.463148368 97 2254 25 16070 \"O60341	Q9NQR1	Q15910	Q96EB6	O60885	Q8TDI0	Q96KQ7	P46100	Q6ZW49	Q6PD62	O15550	O15047	Q9UPS6	Q7KZ85	Q9H4Z2	Q8IZD2	Q9H4Q4	O43151	O14686	Q8NEZ4	Q9UMN6	Q96AZ1	Q03164	Q8WXX7	Q9P0U4\"
GO:BP nuclear transport GO:0051169 0.035006744 1.455848284 300 2254 61 16070 \"Q07955	Q9ULX6	Q13191	P49841	Q96Q15	P53801	P04637	Q92574	Q15678	P50402	Q96MT3	O15234	O95071	Q01081	Q9C0J8	Q13243	Q01130	P62318	P14678	Q16629	P35658	Q05519	Q7KZ85	Q08170	Q9BZI7	O14787	Q92797	Q13247	O95391	P49790	Q8IYB3	Q14393	Q96MU7	P37198	P05455	Q96P70	Q5SRE5	Q8TEX9	Q9BWF3	Q92900	P62314	Q8NDT2	Q9P2N5	Q86U38	Q86U42	P09651	Q9H814	O95817	O60508	Q96QC0
GO:BP positive regulation of epithelial to mesenchymal transition GO:0010718 0.035106682 1.454610219 43 2254 14 16070 \"Q9H4X1	Q12948	P36897	Q15910	P42345	Q04771	Q9Y2T1	Q9GZV5	Q96AC1	Q9UJU2	Q86UU0	Q9H7S9	P46531	Q5IJ48\"
GO:BP cell surface receptor signaling pathway involved in cell-cell signaling GO:1905114 0.036465601 1.438116628 476 2254 90 16070 \"Q8WUY9	Q5VWQ8	Q86UL8	Q9BRK4	P49841	O00571	Q06945	O95996	Q9HCK8	P19838	P51532	O60907	Q14526	Q14678	Q2MKA7	Q9UBE8	Q9Y2T1	O43318	Q9UBP4	Q9NYQ6	Q9UQB3	Q9ULT6	Q9H6I2	Q6ZSJ9	P50402	Q7Z3G6	Q07954	Q8N819	Q9GZV5	Q96AC1	Q5JTC6	Q86TB3	O75197	Q9Y6F9	Q9NYQ7	Q96MT3	Q8NCW0	Q93097	Q9UJU2	Q9HCS4	Q04726	P25054	Q86UU0	Q9BZK7	Q96B18	O75581	Q969F2	P36402	P16298	Q86T65
GO:BP axon extension GO:0048675 0.036465601 1.438116628 82 2254 22 16070 \"Q9C0C4	P49841	Q12837	A0MZ66	P07900	P16298	Q96ST3	Q9H3T3	Q9NTN9	O75094	O75385	Q9NQC3	Q9NPR2	Q6UXK2	O14786	P25713	Q9H165	O43283	Q7Z7M0	Q8WXX7	O76039	Q9H3T2\"
GO:BP Wnt signaling pathway GO:0016055 0.036465601 1.438116628 427 2254 82 16070 \"Q8WUY9	Q5VWQ8	Q86UL8	Q9BRK4	P49841	O00571	Q06945	O95996	Q9HCK8	P19838	P51532	O60907	Q14526	Q14678	Q2MKA7	Q9UBE8	Q9Y2T1	O43318	Q9UBP4	Q9NYQ6	Q9UQB3	Q9ULT6	Q9H6I2	Q6ZSJ9	P50402	Q7Z3G6	Q07954	Q8N819	Q9GZV5	Q96AC1	Q5JTC6	Q86TB3	O75197	Q9Y6F9	Q9NYQ7	Q96MT3	Q8NCW0	Q93097	Q9UJU2	Q9HCS4	Q04726	P25054	Q86UU0	Q9BZK7	Q96B18	O75581	Q969F2	P36402	P16298	Q86T65
GO:BP \"positive regulation of DNA-templated transcription	initiation\" GO:2000144 0.037031538 1.431428253 30 2254 11 16070 \"Q9NYF8	Q9UHV7	Q15648	Q9H2U1	P04637	Q6ZW49	Q93074	P52952	P11831	Q9NPJ6	O60244\"
GO:BP signal transduction by p53 class mediator GO:0072331 0.037041966 1.431305972 248 2254 52 16070 \"O60341	Q12873	Q9H4X1	Q2MJR0	Q9UQ84	Q8N9B5	Q16594	Q08999	Q09472	Q969K3	Q9Y3T9	Q9NYY3	Q12837	P46087	O95983	Q9NQR1	Q96A56	Q13627	P53801	Q96EB6	P55201	Q9C0C2	Q01851	Q8TDI0	Q9H3D4	P21675	Q6P1X5	Q96KQ7	A5YKK6	Q9H2X6	Q99856	O94992	P04637	O43159	Q9NX09	Q14839	Q86X55	Q13018	Q16254	Q8N9N5	P46100	P49789	Q06945	P20226	Q92794	Q8IZX4	Q9BVI0	Q6ZW49	P46379	Q9Y5B9
GO:BP postsynaptic density protein 95 clustering GO:0097119 0.037347797 1.427735008 5 2254 4 16070 \"P58401	Q8NFZ4	P58400	Q8N2Q7\"
GO:BP membrane depolarization during SA node cell action potential GO:0086046 0.037347797 1.427735008 5 2254 4 16070 \"Q01484	O43497	Q9Y3Q4	Q01668\"
GO:BP neuron-glial cell signaling GO:0150099 0.037347797 1.427735008 5 2254 4 16070 \"O75899	P35368	P25100	Q9UBS5\"
GO:BP regulation of cellular response to transforming growth factor beta stimulus GO:1903844 0.037642064 1.424326572 103 2254 26 16070 \"Q9UPN9	P36897	Q2MJR0	Q09472	Q96EB6	Q92793	Q9H2X6	O15530	Q86TG7	O15105	Q8N2S1	Q9BXN1	O95365	O43541	H3BV60	Q2VWA4	Q14766	Q6ZNA4	Q9Y2U8	Q9UBP4	Q86UU0	Q9H7S9	Q9NRM7	P35716	Q8TEU8	P43699\"
GO:BP negative regulation of striated muscle cell differentiation GO:0051154 0.037714248 1.423494551 18 2254 8 16070 \"Q8WU20	P49840	P52952	P46531	P35712	Q4V9L6	Q9UQL6	Q9C0J9\"
GO:BP muscle organ development GO:0007517 0.037969833 1.420561319 174 2254 39 16070 \"P36897	P36894	Q9BX46	Q8IXJ6	Q92841	O43435	Q02297	O15105	P50402	P52952	P46531	O94966	Q8WZ42	P35712	P46939	P53814	P19544	Q15772	P21817	Q9UIU6	P45379	Q08043	P12111	Q9UBP5	P24043	Q9NZV5	Q02078	P49454	O95180	P11161	P54762	P58012	Q8IZQ8	Q9UKP3	P51114	O96004	Q8IX07	Q0VAK6	Q16585\"
GO:BP negative regulation of mRNA processing GO:0050686 0.03841143 1.415539527 26 2254 10 16070 \"Q07021	Q6PD62	Q12872	Q16629	Q08170	Q13247	Q9UKV3	O00267	P26599	O75150\"
GO:BP regulation of mRNA 3-end processing"	GO:0031440	0.03841143	1.415539527	26	2254	10	16070	Q07352,Q9H2U1,Q6PD62,Q8N7H5,Q69YN4,Q8IXZ2,O00267,O75150,Q8NE35,Q16630
GO:BP	regulation of cell morphogenesis	GO:0022604	0.03841143	1.415539527	237	2254	50	16070	Q9UL54,Q9H2U1,Q14999,Q07021,Q14678,Q6ZSZ5,Q96AC1,Q86UU0,O14641,Q9UGP4,Q14202,Q9BQG1,Q9UPY6,Q16181,A6NIX2,Q9ULQ0,Q9BYZ6,Q9Y4D7,Q96PY5,Q9HD67,Q86YV5,Q14114,P26038,O14786,Q12929,Q6UX06,Q9UIW2,Q9ULL4,P35241,Q9NQ75,Q6RI45,Q14185,Q6PI77,Q9H7D0,O43283,O95466,P02675,Q8TAM6,Q5VUB5,P98174,P15311,P07333,O60610,P23468,O14529,Q8WWQ0,O76039,Q96P48,Q08495,O95196
GO:BP	positive regulation of cell cycle G1/S phase transition	GO:1902808	0.038585603	1.413574711	39	2254	13	16070	Q9H4X1,O00571,Q15910,Q9H3D4,Q8N7H5,P24385,Q9NQ66,P08151,P83369,Q8IZD2,O75179,P35241,Q9H4H8
GO:BP	androgen receptor signaling pathway	GO:0030521	0.038585603	1.413574711	39	2254	13	16070	Q09472,Q96EB6,Q9UER7,P10275,Q92841,P51532,O95365,Q9ULJ6,Q9H334,O75376,Q9Y618,Q99801,O14497
GO:BP	digestive tract morphogenesis	GO:0048546	0.038891125	1.410149497	22	2254	9	16070	Q9H6I2,Q9NPC8,P08151,P35716,Q6KC79,A0A1W2PR82,P43694,Q12946,P10070
GO:BP	atrial septum morphogenesis	GO:0060413	0.039282339	1.40580266	11	2254	6	16070	Q06945,Q04771,P52952,Q9UBP5,P43694,Q8IX07
GO:BP	negative regulation of transcription elongation from RNA polymerase II promoter	GO:0034244	0.039282339	1.40580266	11	2254	6	16070	Q00839,O94992,O14776,Q8IYW5,Q4G0J3,Q56P03
GO:BP	negative regulation of catabolic process	GO:0009895	0.040165724	1.396144396	261	2254	54	16070	Q08379,Q5VWQ8,Q9UM73,Q16594,Q93009,Q96Q15,Q9BX46,Q9H2U1,Q00839,P21675,Q9H2X6,O14514,Q8IXJ6,Q8N9N5,P49789,P05129,P46379,Q92574,P42345,Q8N5C8,Q9Y2T1,P85037,Q6PKG0,P49840,Q01167,Q9Y2W1,A8K0Z3,P16989,P50616,Q9P275,Q9NXF8,Q5XG87,Q13151,P11940,Q08043,P10619,P35637,Q99490,Q9BUL5,Q9NSY0,O75376,P22301,Q96HR8,Q9Y446,Q8WVM8,P25713,O00391,Q9BXM7,Q9NZ56,O60506,P78559,P49137,O60832,Q96G97
GO:BP	protein alkylation	GO:0008213	0.040605925	1.39141059	136	2254	32	16070	O60341,Q9NQR1,Q15910,Q96EB6,O60885,Q8TDI0,Q96KQ7,Q92793,Q86X55,P46100,Q6ZW49,Q6PD62,O15550,Q8N7H5,O15047,P62318,P14678,Q9UPS6,Q7KZ85,Q9H4Z2,P22087,Q8IZD2,Q52LJ0,Q9H4Q4,O43151,O14686,Q8NEZ4,Q9UMN6,Q96AZ1,Q03164,Q8WXX7,Q9P0U4
GO:BP	protein methylation	GO:0006479	0.040605925	1.39141059	136	2254	32	16070	O60341,Q9NQR1,Q15910,Q96EB6,O60885,Q8TDI0,Q96KQ7,Q92793,Q86X55,P46100,Q6ZW49,Q6PD62,O15550,Q8N7H5,O15047,P62318,P14678,Q9UPS6,Q7KZ85,Q9H4Z2,P22087,Q8IZD2,Q52LJ0,Q9H4Q4,O43151,O14686,Q8NEZ4,Q9UMN6,Q96AZ1,Q03164,Q8WXX7,Q9P0U4
GO:BP	ncRNA transcription	GO:0098781	0.042129499	1.375413705	104	2254	26	16070	Q16594,P20226,P51532,P42345,Q9BXP5,P52655,Q9Y5Q8,O75971,Q5VT52,Q7L2J0,Q9Y5Q9,Q13428,P35269,Q68E01,Q9Y2F5,P19338,P09086,Q13610,P29084,Q5SXM2,Q9H814,O15446,O60583,O00472,Q4G0J3,O75909
GO:BP	pancreas development	GO:0031016	0.042206859	1.374616968	44	2254	14	16070	P49841,P22004,P49840,O60481,Q9NZJ5,P62341,P52945,P78426,Q7RTS3,Q13562,O15516,Q12946,P50219,Q01101
GO:BP	positive regulation of osteoblast differentiation	GO:0045669	0.042206859	1.374616968	44	2254	14	16070	Q15139,P36894,Q13950,Q9H3D4,Q04771,O00238,P22004,Q9GZV5,Q96AC1,O75197,P35716,Q15904,Q4V9L6,Q6UXI9
GO:BP	regulation of protein modification process	GO:0031399	0.042286899	1.373794167	1313	2254	220	16070	Q13153,O60341,P08648,Q08379,Q5VWQ8,Q86UL8,P09529,Q9H4X1,Q15139,Q9UL54,Q9H2G4,P25686,Q9ULX6,Q14318,Q49AN0,P15056,P22681,P36897,P28482,P07949,Q9UM73,P11362,Q13191,P21860,P36894,Q2MJR0,P49841,Q09472,Q9Y3T9,O00571,Q13627,P42858,P53801,Q7Z6Z7,Q15910,Q96EB6,Q9C0C2,Q9UER7,O60885,Q8N2W9,P21675,O94992,P04637,Q9NX09,O14514,Q8IXJ6,O75925,P46100,Q06945,O75807,P18146,P05129,Q6ZW49,O43435,O15530,Q3V6T2,P51617,…
GO:BP	regulation of catabolic process	GO:0009894	0.042286899	1.373794167	890	2254	155	16070	Q12849,Q9Y6R1,Q08379,Q5VWQ8,Q15139,P09683,P25686,Q9Y4H2,P47974,Q9UM73,Q07352,P35568,P49841,Q16594,Q09472,Q93009,Q9NYY3,Q96Q15,Q14671,Q96A56,P42858,P53801,Q7Z6Z7,Q96EB6,Q9BX46,Q9H2U1,Q00839,P21675,A5YKK6,Q9H2X6,P04637,O14514,Q8IXJ6,Q8N9N5,O75925,P49789,O95996,P05129,P46379,Q92574,P49715,P42345,P42338,O15105,O95365,Q8N5C8,P07900,Q9Y2T1,O43318,Q07954,Q5JTC6,Q96MT3,P25054,Q969F2,P85037,Q6PKG0,P51654,…
GO:BP	regulation of DNA-templated transcription, initiation	GO:2000142	0.04241862	1.372443464	35	2254	12	16070	Q9NYF8,Q9UHV7,Q15648,Q9H2U1,P04637,Q6ZW49,Q93074,P52952,P11831,Q9NPJ6,Q9UBP5,O60244
GO:BP	SA node cell action potential	GO:0086015	0.042720605	1.369362601	8	2254	5	16070	Q01484,O43497,P22460,Q9Y3Q4,Q01668
GO:BP	amacrine cell differentiation	GO:0035881	0.042720605	1.369362601	8	2254	5	16070	Q12837,Q9HD90,Q7RTS3,Q13562,Q07687
GO:BP	thyroid gland development	GO:0030878	0.042720605	1.369362601	8	2254	5	16070	O43435,O00358,P52952,P43699,P31249
GO:BP	postsynaptic density assembly	GO:0097107	0.042720605	1.369362601	8	2254	5	16070	P58401,Q8NFZ4,P58400,Q9Y566,Q6PJG9
GO:BP	SA node cell to atrial cardiac muscle cell signaling	GO:0086018	0.042720605	1.369362601	8	2254	5	16070	Q01484,O43497,P22460,Q9Y3Q4,Q01668
GO:BP	postsynaptic specialization assembly	GO:0098698	0.042720605	1.369362601	8	2254	5	16070	P58401,Q8NFZ4,P58400,Q9Y566,Q6PJG9
GO:BP	protein autophosphorylation	GO:0046777	0.043604842	1.360465288	210	2254	45	16070	Q13153,P49760,Q15139,Q9UL54,P36896,Q9UM73,P11362,P49841,O00571,Q96Q15,Q13627,Q08345,Q9C0C2,P21675,P57059,O15530,P51617,P42345,Q02297,P04085,Q9UKE5,P42681,Q6ZN04,O75385,Q8N4C8,Q9NZJ5,Q6ZMQ8,Q6ZWH5,O75460,Q9BZL6,Q8IWU2,Q9H0K1,O15146,Q9BXM7,Q9NYV4,P54762,P29322,O43283,P49137,P80192,Q16584,Q14956,P07333,Q2M2I8,O76039
GO:BP	appendage morphogenesis	GO:0035107	0.044199173	1.354585857	49	2254	15	16070	Q13207,Q92793,O15119,Q06945,O00238,P57775,O75581,Q9NSC2,P35716,Q9NW07,Q6KC79,Q9NR56,Q7Z7M0,P31270,P51826
GO:BP	limb morphogenesis	GO:0035108	0.044199173	1.354585857	49	2254	15	16070	Q13207,Q92793,O15119,Q06945,O00238,P57775,O75581,Q9NSC2,P35716,Q9NW07,Q6KC79,Q9NR56,Q7Z7M0,P31270,P51826
GO:BP	regulation of cell development	GO:0060284	0.044199173	1.354585857	310	2254	62	16070	O60341,Q9Y6R0,Q9C0C4,P20393,P49841,Q12837,Q15154,Q9H2U1,Q14999,Q8IXJ6,A0MZ66,Q07021,Q14678,Q86T65,P49840,P46531,P35716,Q15904,P20333,Q9H3T3,Q9NTN9,P08138,Q5TCY1,P04216,Q9NQC3,Q9H4Z2,Q9Y4D7,Q9NPR2,Q5TA89,Q6UXK2,Q14469,Q14114,Q9UBP5,O14786,Q6UX06,Q8N5W9,Q9UIW2,P25713,P78426,Q14432,Q9ULL4,P11161,Q9H165,Q9NQ75,Q9C0J9,Q9BYE0,Q14185,Q6PI77,P50553,Q9H7D0,O15516,O43283,Q7Z7M0,P02675,P31270,Q0VAK6,P23468,…
GO:BP	peptidyl-threonine modification	GO:0018210	0.044707553	1.349619099	110	2254	27	16070	Q15139,P36896,P36897,P28482,Q2MJR0,P49841,Q13627,Q9C0C2,P21675,Q9H2X6,Q9NX09,Q8IXJ6,O15530,O15105,Q04771,Q9UBE8,O95271,P49840,P05067,Q5TCY1,O75385,Q52WX2,Q9BZL6,Q8IWU2,Q6DT37,Q8TF76,Q08495
GO:BP	vasculature development	GO:0001944	0.045207906	1.344785607	487	2254	91	16070	Q8N302,P08648,Q5VWQ8,Q9H4X1,Q15139,Q12948,P36897,P36894,P78362,Q15648,Q13207,Q96EB6,O43474,Q14999,Q9H2X6,O14514,Q06945,P18146,O43435,O15530,Q13480,P04085,P42338,O15105,Q04771,Q15678,H3BV60,Q9H6I2,Q07954,O75197,Q13563,P51654,Q8IY63,P52952,P46531,P29474,Q5JRA6,P48023,P11831,P08138,P19544,P55011,Q96PH1,O96013,Q9Y5W3,P04216,P58400,Q9NQC3,Q9Y4D7,Q07157,P31268,Q9NZJ5,Q9Y6I3,O43365,Q99466,Q86UE4,Q14469,…
GO:BP	regulation of cellular catabolic process	GO:0031329	0.045217853	1.34469006	764	2254	135	16070	Q12849,Q9Y6R1,Q08379,Q5VWQ8,Q15139,P25686,Q9Y4H2,P47974,Q07352,P35568,P49841,Q16594,Q09472,Q93009,Q9NYY3,Q96Q15,Q14671,Q96A56,P42858,P53801,Q7Z6Z7,Q96EB6,Q9BX46,Q9H2U1,Q00839,P21675,A5YKK6,Q9H2X6,P04637,Q8IXJ6,O75925,P49789,P05129,P46379,Q92574,P49715,P42345,P42338,O15105,Q8N5C8,P07900,Q9Y2T1,O43318,Q07954,Q5JTC6,Q96MT3,Q969F2,P85037,Q6PKG0,P49840,P05067,Q9HCJ0,Q9UPQ9,Q13467,Q06323,Q01167,Q8NEY4,…
GO:BP	hormone-mediated signaling pathway	GO:0009755	0.045610732	1.340932954	154	2254	35	16070	Q13153,Q969E3,P20393,Q49AN0,Q09472,Q15648,Q12837,Q96EB6,Q9UER7,P10275,A5YKK6,Q86X55,Q92841,P51532,O95365,Q9ULJ6,Q9NRM7,O95071,Q96PN7,Q13285,Q9H334,O75376,Q9Y618,P08235,Q13033,Q86YN6,Q99801,Q6NT52,O14686,P0DN87,O14497,P01229,O15516,A6NKQ9,O43251
GO:BP	internal peptidyl-lysine acetylation	GO:0018393	0.045610732	1.340932954	121	2254	29	16070	Q01658,Q16594,Q09472,Q9Y3T9,Q96EB6,P55201,Q8TDI0,Q9Y4A5,Q92793,Q92794,Q9BVI0,Q6ZW49,Q9NXR8,P46379,O43318,Q9UJU2,Q96ST3,Q9NRA0,Q9BT49,P51610,A8MW92,Q96L91,O94880,Q9UBK2,Q8WYB5,Q8IZQ8,Q03164,Q9NQC1,Q8WXX7
GO:BP	positive regulation of cellular component biogenesis	GO:0044089	0.045610732	1.340932954	438	2254	83	16070	Q13153,P55085,Q5VWQ8,Q9H4X1,P36897,Q9NRY4,P49841,Q8N9B5,O00571,P42858,A5YKK6,P04637,Q3V6T2,Q92574,Q02297,Q9BQL6,P07900,Q96AC1,P25054,O00401,Q92558,P23025,A8K0Z3,Q9NT68,Q9UPY6,Q16181,Q12913,P54274,Q9UKZ4,P17542,O94811,Q5TCY1,Q8N3V7,O95819,Q14980,P04216,Q8NFZ4,P58400,Q96R06,Q9Y6W5,Q8TF30,Q9H4D0,P29536,Q6P5Q4,Q99549,Q9Y2F5,Q71SY5,Q9UI08,P51608,P37198,O14786,O15259,Q12929,Q9NRD5,Q92508,Q8N2Q7,Q8IVL0,…
GO:BP	ureteric bud morphogenesis	GO:0060675	0.045610732	1.340932954	31	2254	11	16070	Q16676,Q9NPC8,Q13563,Q9NSC2,P19544,Q99835,Q9UIU6,Q02962,P31277,Q6UXI9,P31270
GO:BP	protein localization to synapse	GO:0035418	0.045610732	1.340932954	54	2254	16	16070	Q14160,Q9Y625,P58401,Q9Y6V0,Q8NFZ4,P58400,Q9Y566,Q12840,Q8N2Q7,Q9UPA5,O60282,P33176,P78559,Q5JU85,Q9NQX3,Q8WXS5
GO:BP	regulation of neurogenesis	GO:0050767	0.045632305	1.340727591	205	2254	44	16070	O60341,Q9Y6R0,Q9C0C4,P20393,Q12837,Q15154,Q9H2U1,Q14999,Q8IXJ6,A0MZ66,Q86T65,P46531,P35716,P20333,Q9H3T3,Q9NTN9,P08138,Q5TCY1,P04216,Q9NQC3,Q9H4Z2,Q9Y4D7,Q9NPR2,Q5TA89,Q6UXK2,Q14469,Q14114,Q9UBP5,O14786,Q9UIW2,P25713,Q9ULL4,P11161,Q9H165,Q9C0J9,Q9BYE0,Q6PI77,P50553,O43283,Q7Z7M0,P23468,O14529,O76039,Q9H3T2
GO:BP	positive regulation of nervous system development	GO:0051962	0.045818372	1.338960348	143	2254	33	16070	O60341,Q9Y6R0,Q12837,Q9H2U1,Q14999,A0MZ66,P46531,P35716,P20333,P08138,Q5TCY1,Q8NFZ4,P58400,Q9H4Z2,Q9Y4D7,Q9H4D0,Q6UXK2,Q14469,Q14114,O14786,Q8N2Q7,Q9UIW2,Q9ULL4,P11161,Q9H165,P54762,O94985,Q6PI77,O43283,Q7Z7M0,P23468,O14529,O76039
GO:BP	gliogenesis	GO:0042063	0.045818372	1.338960348	143	2254	33	16070	Q5VWQ8,P20393,Q14160,P21860,Q9Y2G1,Q8IXJ6,Q06945,Q9ULJ6,Q07954,Q86T65,P05067,P46531,Q9BXM0,P35716,P35712,P20333,O94811,Q5TCY1,Q9NQV8,Q9NQC3,Q02962,Q9UI10,Q5TA89,Q99453,Q14469,P57103,Q9NRD5,O00570,P25713,P11161,Q9Y5R2,P13611,O95196
GO:BP	protein phosphorylation	GO:0006468	0.046614817	1.331476017	1317	2254	220	16070	Q9NSY1,Q13153,P08648,Q5VWQ8,P49761,P09529,P49760,Q9H4X1,Q15139,Q9UL54,Q9H2G4,Q9ULX6,Q14318,P36896,P15056,Q8NER5,P22681,P36897,P28482,P07949,Q9UM73,P11362,Q13191,P21860,P36894,Q2MJR0,P49841,P78362,Q9NYY3,O00571,Q96Q15,Q92585,Q13627,Q08345,P42858,Q15910,Q96EB6,Q9C0C2,Q9UER7,O60885,P21675,Q9H2X6,O94992,P04637,Q9NX09,Q8IXJ6,P57059,P18146,P05129,O43435,O15530,P29376,Q3V6T2,P51617,Q04912,P06400,P49715,…
GO:BP	regulation of cell cycle	GO:0051726	0.046942979	1.328429354	1036	2254	177	16070	Q9H6S0,Q5VWQ8,Q86UL8,Q8IWT3,Q9H4X1,Q9UL54,Q9H2G4,Q12948,P36897,P47974,Q14160,Q07352,Q8N9B5,P78362,Q08999,Q09472,Q12888,Q9NYY3,O00571,Q14671,Q96A56,Q15910,Q96EB6,O43474,Q9C0C2,Q15154,Q01851,O60885,Q9NWV8,Q00839,Q9H3D4,P21675,Q96KQ7,Q14999,A5YKK6,Q9H2X6,Q99856,O94992,P04637,O43159,Q8IWI9,Q8IXJ6,Q86X55,O15119,Q16254,P46100,Q06945,O75807,P57059,Q96BF6,Q92574,P06400,P49715,P11802,P42345,P23443,P07900,…
GO:BP	regulation of glucose metabolic process	GO:0010906	0.046942979	1.328429354	74	2254	20	16070	P49760,Q9Y4H2,P35568,P49841,Q09472,Q93009,Q96EB6,P57059,Q9H714,P85037,P49840,Q01167,B7ZBB8,Q6ZSY5,Q08043,P47871,Q504T8,P17706,Q9BX66,Q9UBK2
GO:BP	keratinocyte migration	GO:0051546	0.047209612	1.325969571	15	2254	7	16070	P42345,Q9BQL6,O95819,Q9H329,P08779,P35908,P58107
GO:BP	regulation of nuclear-transcribed mRNA poly(A) tail shortening	GO:0060211	0.047209612	1.325969571	15	2254	7	16070	A5YKK6,Q9HCJ0,Q9UPQ9,P50616,Q5XG87,P11940,Q8NE35
GO:BP	regulation of plasma membrane bounded cell projection organization	GO:0120035	0.047492683	1.323373296	439	2254	83	16070	Q13153,Q99684,P55085,Q5VWQ8,Q86UL8,Q9C0C4,Q08629,Q15139,O43166,P07949,Q9UM73,Q9NRY4,P49841,Q09472,Q12837,P42858,Q9H2U1,Q14999,P29376,Q3V6T2,A0MZ66,Q14678,P25054,Q9UKE5,Q76N89,P49840,O00401,A8K0Z3,Q9NT68,Q16181,Q9UKZ4,Q9BT92,Q9H3T3,Q9NTN9,P42768,P08138,P04216,O94900,P58400,Q9NQC3,Q9C0H9,Q9Y6W5,Q96RY7,Q9Y4D7,P32297,Q9NPR2,Q9HD67,Q9UI08,Q86YV5,Q6UXK2,Q14114,O14786,Q8N5V2,Q12929,Q8N2Q7,Q9UIW2,Q8IVL0,…
GO:BP	reproductive system development	GO:0061458	0.047492683	1.323373296	149	2254	34	16070	P09529,O95936,P10275,Q53GA4,Q14999,O15119,O00238,Q93097,Q13563,O75581,Q9NSC2,Q7RTU7,P19484,P19544,Q13495,O75094,Q9UIU6,P78411,Q13285,Q96NB3,Q9UI10,Q14050,Q9UBP5,Q6KC79,Q99801,Q9P2D1,P43694,P01229,P58012,Q92908,O96004,Q12947,Q8IY37,P17676
GO:BP	reproductive structure development	GO:0048608	0.047492683	1.323373296	149	2254	34	16070	P09529,O95936,P10275,Q53GA4,Q14999,O15119,O00238,Q93097,Q13563,O75581,Q9NSC2,Q7RTU7,P19484,P19544,Q13495,O75094,Q9UIU6,P78411,Q13285,Q96NB3,Q9UI10,Q14050,Q9UBP5,Q6KC79,Q99801,Q9P2D1,P43694,P01229,P58012,Q92908,O96004,Q12947,Q8IY37,P17676
GO:BP	peptidyl-lysine acetylation	GO:0018394	0.047494902	1.323353008	127	2254	30	16070	Q01658,Q16594,Q09472,Q9Y3T9,Q96EB6,P55201,Q8TDI0,Q9Y4A5,Q92793,Q06945,Q92794,Q9BVI0,Q6ZW49,Q9NXR8,P46379,O43318,Q9UJU2,Q96ST3,Q9NRA0,Q9BT49,P51610,A8MW92,Q96L91,O94880,Q9UBK2,Q8WYB5,Q8IZQ8,Q03164,Q9NQC1,Q8WXX7
GO:BP	Notch signaling pathway	GO:0007219	0.047494902	1.323353008	127	2254	30	16070	Q9NSY1,Q09472,Q92585,Q9H3D4,Q92793,O95365,Q9ULJ6,P46531,P29474,Q12772,O94875,P40424,Q9Y4D7,Q5TA89,Q86YV5,Q99466,Q6P1M3,Q14469,Q9UBP5,Q9UM47,Q8IZL2,Q9Y219,P50553,P31249,Q8N5I2,Q96JK9,Q2M2I8,Q86UW9,Q86Y01,Q9Y644
GO:BP	regulation of muscle cell differentiation	GO:0051147	0.048566337	1.31366465	95	2254	24	16070	Q92585,Q9BX46,P57059,O43435,Q02297,Q8WU20,P49840,P52952,P46531,P35712,P11831,Q4V9L6,P86452,Q7KZ85,Q9UBP5,Q9UQL6,Q9BWF3,Q02078,P26599,O60583,Q9C0J9,Q09013,Q8IZQ8,Q0VAK6
GO:BP	transcription by RNA polymerase III	GO:0006383	0.048956829	1.31018672	45	2254	14	16070	P10275,Q9H2U1,P20226,Q9HCK8,P49715,P42345,Q9UKZ4,Q9Y5Q8,O75971,Q9Y5Q9,O15318,Q9Y2F5,Q5SXM2,Q9BT43
GO:BP	regulation of cell projection organization	GO:0031344	0.048956829	1.31018672	452	2254	85	16070	Q13153,Q99684,P55085,Q5VWQ8,Q86UL8,Q9C0C4,Q08629,Q15139,O43166,P07949,Q9UM73,Q9NRY4,P49841,Q09472,Q12837,P42858,Q9H2U1,Q14999,P29376,Q3V6T2,A0MZ66,Q14678,P25054,Q9UKE5,Q76N89,P49840,O14641,O00401,A8K0Z3,Q9NT68,Q16181,Q9UKZ4,Q9BT92,Q9H3T3,Q9NTN9,P42768,P08138,P04216,O94900,P58400,Q9NQC3,Q9C0H9,Q9Y6W5,Q96RY7,Q9Y4D7,P32297,Q9NPR2,Q9HD67,Q9UI08,Q86YV5,Q6UXK2,Q14114,O14786,Q8N5V2,Q12929,Q8N2Q7,Q9UIW2,…
GO:BP	protein localization to microtubule cytoskeleton	GO:0072698	0.048956829	1.31018672	45	2254	14	16070	P49841,Q15154,Q00839,P25054,Q14980,Q96R06,Q8IVD9,P37198,Q99501,P78559,Q9H4H8,Q96L34,O60610,Q9UPN4
GO:CC	nucleus	GO:0005634	2.04e-46	45.69095676	6501	2288	1214	16707	Q8N108,Q9NSY1,Q7LFL8,Q01658,Q12849,Q13153,Q8NAV1,O60341,Q8N3X6,Q9NYF8,Q99684,Q9BXB4,Q9H832,Q9UHV7,Q9NSV4,Q92922,Q14119,Q9UGU0,Q07955,A1YPR0,P20585,Q9UPN9,P38432,Q9H6S0,Q12873,Q9NXW2,P49761,Q8N2M8,Q86UL8,P35453,Q96CK0,O75151,P49760,Q96MF2,Q9H4X1,P28356,Q96QZ7,O94953,Q9UL54,Q9H2G4,P20393,O60292,Q12948,P25686,Q9ULX6,Q14934,Q49AN0,Q53ET0,P50548,P36897,P28482,P47974,Q14160,Q13191,Q07352,P35568,Q9C0K0,…
GO:CC	nucleoplasm	GO:0005654	1.21e-38	37.91689701	3882	2288	794	16707	Q8N108,Q9NSY1,Q7LFL8,Q01658,Q12849,Q13153,Q8NAV1,O60341,Q9NYF8,Q99684,Q9BXB4,Q9H832,Q9UHV7,Q92922,Q14119,Q9UGU0,Q07955,P20585,Q9UPN9,P38432,Q12873,P49761,Q8N2M8,P35453,O75151,P49760,Q96MF2,Q9H4X1,P28356,Q96QZ7,O94953,Q9UL54,Q9H2G4,P20393,O60292,Q12948,Q9ULX6,Q14934,Q49AN0,Q53ET0,P50548,P28482,Q14160,Q13191,P35568,Q9UQ84,P15822,P49841,Q8N9B5,Q16594,P78362,Q08999,Q09472,Q12888,Q969K3,Q9Y3T9,Q93009,…
GO:CC	nuclear lumen	GO:0031981	4.62e-38	37.33535842	4168	2288	836	16707	Q8N108,Q9NSY1,Q7LFL8,Q01658,Q12849,Q13153,Q8NAV1,O60341,Q9NYF8,Q99684,Q9BXB4,Q9H832,Q9UHV7,Q92922,Q14119,Q9UGU0,Q07955,P20585,Q9UPN9,P38432,Q12873,P49761,Q8N2M8,P35453,O75151,P49760,Q96MF2,Q9H4X1,P28356,Q96QZ7,O94953,Q9UL54,Q9H2G4,P20393,O60292,Q12948,Q9ULX6,Q14934,Q49AN0,Q53ET0,P50548,P28482,Q14160,Q13191,P35568,Q9UQ84,O15457,P15822,P49841,Q8N9B5,Q16594,P78362,Q08999,Q09472,Q12888,Q969K3,Q9Y3T9,…
GO:CC	intracellular organelle lumen	GO:0070013	4.06e-26	25.39156152	5050	2288	922	16707	Q8N108,Q9NSY1,Q7LFL8,Q01658,Q12849,Q13153,Q8NAV1,O60341,Q9NYF8,Q99684,Q96AG4,Q9BXB4,Q9H832,Q9UHV7,Q92922,Q14119,Q9UGU0,Q07955,Q9BZE1,P20585,Q9UPN9,P38432,Q12873,P49761,Q8N2M8,Q9BT09,P35453,O75151,Q9HCN2,P49760,Q96MF2,Q9H4X1,P28356,Q96QZ7,O94953,Q9UL54,P51888,Q9H2G4,P20393,O60292,Q12948,Q9ULX6,Q14934,Q49AN0,Q53ET0,P50548,P28482,Q14160,Q13191,P35568,Q9UQ84,O15457,P15822,P49841,Q8N9B5,Q16594,P78362,…
GO:CC	organelle lumen	GO:0043233	1e-22	21.99819782	5215	2288	930	16707	Q8N108,Q9NSY1,Q7LFL8,Q01658,Q12849,Q13153,Q8NAV1,O60341,Q9NYF8,Q99684,Q96AG4,Q9BXB4,Q9H832,Q9UHV7,Q92922,Q14119,Q9UGU0,Q07955,Q9BZE1,P20585,Q9UPN9,P38432,Q12873,P49761,Q8N2M8,Q9BU76,Q9BT09,P35453,O75151,Q9HCN2,P49760,Q96MF2,Q9H4X1,P28356,Q96QZ7,P05155,O94953,Q9UL54,P51888,Q9H2G4,P20393,O60292,Q12948,Q9ULX6,Q14934,Q49AN0,Q53ET0,P50548,P28482,Q14160,Q13191,P35568,Q9UQ84,O15457,P15822,P49841,Q8N9B5,…
GO:CC	membrane-enclosed lumen	GO:0031974	1e-22	21.99819782	5215	2288	930	16707	Q8N108,Q9NSY1,Q7LFL8,Q01658,Q12849,Q13153,Q8NAV1,O60341,Q9NYF8,Q99684,Q96AG4,Q9BXB4,Q9H832,Q9UHV7,Q92922,Q14119,Q9UGU0,Q07955,Q9BZE1,P20585,Q9UPN9,P38432,Q12873,P49761,Q8N2M8,Q9BU76,Q9BT09,P35453,O75151,Q9HCN2,P49760,Q96MF2,Q9H4X1,P28356,Q96QZ7,P05155,O94953,Q9UL54,P51888,Q9H2G4,P20393,O60292,Q12948,Q9ULX6,Q14934,Q49AN0,Q53ET0,P50548,P28482,Q14160,Q13191,P35568,Q9UQ84,O15457,P15822,P49841,Q8N9B5,…
GO:CC	nuclear body	GO:0016604	1.24e-19	18.90684158	681	2288	186	16707	Q9NSY1,Q9NYF8,Q99684,Q9UGU0,Q07955,P38432,Q12873,P49760,P20393,Q9ULX6,Q14934,Q49AN0,Q9UQ84,P15822,P78362,Q12888,Q969K3,Q93009,Q12837,Q13627,Q96EB6,Q9UER7,P10275,Q9H2U1,Q9NWV8,Q8TDI0,Q00839,Q7Z6E9,Q96KQ7,Q92793,Q9H2X6,O00257,P04637,Q8N9N5,O75925,P46100,Q92794,Q92841,P06400,P42345,Q5VST9,Q15750,O43541,Q96GM8,Q15911,P55196,Q9GZV5,Q5JTC6,P36402,O95271,Q9NQ66,O14641,Q15233,Q9BXP5,Q8N1G1,P18583,Q96A61,…
GO:CC	nuclear protein-containing complex	GO:0140513	1.24e-19	18.90684158	1137	2288	271	16707	Q01658,Q8NAV1,Q9NYF8,Q9UHV7,Q92922,Q07955,P20585,Q12873,O94953,Q16594,Q09472,Q9Y3T9,Q15648,Q9UBW8,O95983,P61978,Q15910,Q96EB6,P55201,Q9NWV8,Q8TDI0,Q00839,P21675,Q6P1X5,Q9Y4A5,Q14999,Q92793,Q9H2X6,O00257,O94992,P04637,O43159,Q8IWI9,Q8IXJ6,Q14839,Q9H4L4,Q16254,P20226,Q7L5N1,Q92794,Q9HCK8,Q8IZX4,Q9BVI0,Q6ZW49,Q9NXR8,Q9Y5B9,P51532,O60907,Q5VWG9,P06400,Q8IZL8,P49715,P11802,P51531,Q8TAD8,O15105,O95365,…
GO:CC	transcription regulator complex	GO:0005667	5.71e-15	14.24357928	336	2288	105	16707	Q8N108,Q01658,O60341,Q99684,Q12873,Q14934,Q16594,Q08999,Q09472,Q12837,O95983,Q8TDI0,Q00839,P21675,Q6P1X5,Q9Y4A5,Q92793,Q9H2X6,P04637,O94916,Q14839,Q16254,P20226,Q8IZX4,O60907,Q5VWG9,P06400,P49715,O15105,Q9UI36,O95365,O43541,Q2VWA4,Q15911,Q9H6I2,Q9UJU2,Q9HCS4,Q04726,Q9NPC8,Q86UU0,Q9BZK7,P36402,Q04724,P24385,Q04727,P52952,Q9UGP4,Q15233,Q8N196,Q7RTU7,Q96PN7,P52655,Q9Y5Q8,P23246,P17542,Q9NPJ6,P40424,…
GO:CC	nuclear speck	GO:0016607	1.56e-12	11.80627931	314	2288	95	16707	Q9NSY1,Q9NYF8,Q07955,Q9ULX6,Q14934,Q49AN0,P78362,Q12837,Q13627,P10275,Q9H2U1,Q8TDI0,Q00839,Q7Z6E9,Q96KQ7,Q92794,Q92841,Q15750,P55196,Q9NQ66,P18583,Q69YN4,Q5T200,Q9Y2W1,Q92733,Q01081,Q9H040,Q9BRL6,Q13243,Q9UKZ4,O15047,Q01130,Q9UQ35,Q86VM9,P19544,Q16629,Q9BT49,Q9P275,Q12874,Q05519,Q15029,Q9Y4C8,O14776,P49756,Q08170,Q13427,Q13247,O95391,P49750,Q8IYB3,Q13435,Q96MU7,P14652,Q9UKV3,Q75N03,Q8TF01,Q9H307,…
GO:CC	intracellular membrane-bounded organelle	GO:0043231	5.71e-10	9.243605602	9837	2288	1495	16707	Q8N108,Q9NSY1,Q7LFL8,Q01658,Q12849,Q13153,Q8NAV1,O60341,Q8N3X6,Q9NYF8,Q99684,Q8IWB9,O76094,O95715,Q8TCJ2,Q96AG4,Q9BXB4,Q9H832,Q9UHV7,Q9NSV4,Q92922,Q14119,Q9UGU0,Q07955,Q9BZE1,A1YPR0,P20585,Q9UPN9,P38432,Q9H6S0,P55085,Q12873,Q9NXW2,Q08379,P49761,Q8N2M8,Q86UL8,Q13724,Q9BT09,Q8IZY2,P35453,Q96CK0,O75151,Q9HCN2,P49760,Q96MF2,Q9H4X1,P28356,Q96QZ7,O94953,Q15139,Q9UL54,P51888,Q9H2G4,P20393,O60292,Q12948,…
GO:CC	intracellular organelle	GO:0043229	5.93e-09	8.227139107	10765	2288	1610	16707	Q8N108,Q9NSY1,Q7LFL8,Q01658,Q12849,Q13153,Q8NAV1,O60341,Q8N3X6,Q9NYF8,Q99684,Q8IWB9,O76094,O95715,Q8TCJ2,Q96AG4,Q9BXB4,Q9H832,Q9UHV7,Q9NSV4,Q92922,Q14119,Q9UGU0,Q07955,Q9BZE1,A1YPR0,P20585,Q9UPN9,P38432,Q9H6S0,P55085,Q12873,Q9NXW2,Q08379,P49761,Q8N2M8,Q86UL8,Q13724,Q9BT09,Q8TD19,Q8IZY2,P35453,Q96CK0,O75151,Q9HCN2,P49760,Q96MF2,Q15149,Q9H4X1,P28356,Q96QZ7,O94953,Q0ZGT2,Q15139,Q9UL54,P51888,Q9H2G4,…
GO:CC	methyltransferase complex	GO:0034708	1.7e-06	5.769217521	105	2288	37	16707	O94953,Q16594,Q15910,Q96EB6,P21675,Q8IWI9,Q9H4L4,Q9HCK8,Q9BVI0,Q6ZW49,Q8IZL8,O15550,Q9UJA5,Q69YN4,Q5T200,O94972,O15047,P62318,P14678,Q9UPS6,Q9H4Z2,Q9BRS2,P51610,Q75N03,P29375,P62314,O15054,Q8NDT2,Q96T37,Q14686,Q15022,O14686,Q8NEZ4,Q9UMN6,Q03164,Q6ZN18,Q9P0U4
GO:CC	spliceosomal complex	GO:0005681	3.56e-06	5.44863662	168	2288	50	16707	Q8NAV1,Q07955,P61978,Q00839,Q8TAD8,O15234,Q15696,Q13595,P0DN76,Q01081,Q9UQ35,P62318,P14678,Q12874,P51991,Q9NQ29,Q15029,P11940,P62995,O95391,Q8IYB3,Q13435,Q9BRX9,Q9H307,P19338,Q6NWY9,Q92900,P62314,P52756,P55081,P09651,Q15637,Q96BP3,O60508,O43719,Q8WUQ7,O14979,Q9HCG8,O60506,O60231,Q9ULR0,Q2TBE0,P52272,Q14562,O43390,Q99459,Q6UX04,Q9BUQ8,Q8WYA6,Q5VTL8
GO:CC	membrane-bounded organelle	GO:0043227	6.32e-06	5.199054682	11288	2288	1654	16707	Q8N108,Q9NSY1,Q7LFL8,Q01658,Q12849,Q13153,Q8NAV1,O60341,Q7Z3J2,Q8N3X6,Q9Y6R1,Q9NYF8,Q99684,Q8IWB9,O76094,O95715,Q8TCJ2,Q96AG4,Q9BXB4,Q9H832,Q9UHV7,Q9NSV4,Q92922,Q14119,Q9UGU0,Q07955,Q9BZE1,A1YPR0,P20585,Q9UPN9,P38432,Q9H6S0,P55085,Q12873,Q9NXW2,Q08379,Q5VWQ8,P49761,Q8N2M8,Q86UL8,Q9BRK4,Q13724,Q9BU76,Q9BT09,Q8IZY2,Q9C0C4,P35453,Q96CK0,O75151,Q9HCN2,P49760,Q96MF2,Q15149,Q9H4X1,P28356,Q96QZ7,P05155,…
GO:CC	organelle	GO:0043226	7.21e-06	5.142237779	12183	2288	1770	16707	Q8N108,Q9NSY1,Q7LFL8,Q01658,Q12849,Q13153,Q8NAV1,O60341,Q7Z3J2,Q8N3X6,Q9Y6R1,Q9NYF8,Q99684,Q8IWB9,O76094,O95715,Q8TCJ2,Q96AG4,Q9BXB4,Q9H832,Q9UHV7,Q9NSV4,Q92922,Q14119,Q9UGU0,Q07955,Q9BZE1,A1YPR0,P20585,Q9UPN9,P38432,Q9H6S0,P55085,Q12873,Q9NXW2,Q08379,Q5VWQ8,P49761,Q8N2M8,Q86UL8,Q9BRK4,Q13724,Q9BU76,Q9BT09,Q8TD19,Q8IZY2,Q9C0C4,P35453,Q96CK0,O75151,Q9HCN2,P49760,Q96MF2,Q08629,Q15149,Q9H4X1,P28356,…
GO:CC	transcription elongation factor complex	GO:0008023	7.25e-06	5.139845371	49	2288	22	16707	Q9Y5B9,P06400,Q6PD62,Q8N7H5,Q92541,P42568,Q96HA7,Q7KZ85,Q03468,Q96JC9,Q9Y2F5,Q03111,O00267,Q9UHK0,O60583,Q9NYV4,P51825,O00472,Q14004,O75909,Q96CJ1,P51826
GO:CC	RNA polymerase II transcription regulator complex	GO:0090575	1.57e-05	4.803526771	157	2288	46	16707	Q01658,Q16594,Q00839,P21675,Q6P1X5,Q9Y4A5,Q9H2X6,P04637,Q14839,Q16254,P20226,Q8IZX4,Q5VWG9,P06400,P49715,O15105,O43541,Q9UJU2,Q04726,Q86UU0,Q04724,Q04727,P52952,Q15233,P52655,P23246,Q9NPJ6,P40424,P35269,P28702,Q13285,Q99729,P17535,O60244,Q8IV76,P48382,P29084,Q13562,P50553,P43694,O15516,P19447,O96004,Q15329,O00716,P17676
GO:CC	catalytic step 2 spliceosome	GO:0071013	2.4e-05	4.619443388	85	2288	30	16707	Q07955,P61978,Q00839,Q01081,Q9UQ35,P62318,P14678,Q12874,P51991,Q15029,P11940,O95391,Q8IYB3,Q13435,Q9BRX9,Q9H307,P62314,P09651,Q96BP3,O60508,Q8WUQ7,Q9HCG8,O60506,Q9ULR0,P52272,Q14562,O43390,Q99459,Q6UX04,Q9BUQ8
GO:CC	histone methyltransferase complex	GO:0035097	9.9e-05	4.004156119	77	2288	27	16707	O94953,Q16594,Q15910,Q96EB6,P21675,Q8IWI9,Q9H4L4,Q9HCK8,Q9BVI0,Q6ZW49,Q8IZL8,O15550,O94972,O15047,Q9UPS6,Q9H4Z2,P51610,P29375,O15054,Q14686,Q15022,O14686,Q8NEZ4,Q9UMN6,Q03164,Q6ZN18,Q9P0U4
GO:CC	inclusion body	GO:0016234	0.000207177	3.683657571	71	2288	25	16707	P25686,P42858,Q9Y6J0,O14641,O94972,Q14146,Q15011,P49790,Q9UBY9,P54252,Q9NRD5,P07197,Q9Y4X5,Q86U42,P25713,Q9BXM7,O95817,Q13501,P07203,Q8IZP0,Q8NFT6,P31249,P28340,P54253,P46060
GO:CC	chromatin	GO:0000785	0.000294569	3.530812558	309	2288	71	16707	Q92922,Q12873,Q9ULX6,P78362,Q08999,O95983,Q96EB6,Q8TDI0,Q9Y4A5,O43159,Q14839,P46100,Q9NXR8,Q9Y5B9,P51532,Q14526,P06400,Q8IZL8,P11802,P51531,O95365,O60264,Q6PD62,Q8N7H5,Q9NSC2,O94842,Q96ST3,Q9H040,Q8TAQ2,Q9NRA0,Q96HA7,P23246,Q7KZ85,Q9NTI5,P25490,Q99549,Q9Y2F5,O75376,Q8IZD2,P51608,Q9UBP5,O75179,P17535,Q9NQS7,Q92900,Q96T23,Q96L91,O75444,Q6KC79,Q9UHK0,Q9BXM7,P49454,O94983,Q96QC0,Q9UIF9,Q8NFD5,Q9BTT0,…
GO:CC	transferase complex	GO:1990234	0.000350687	3.455080272	744	2288	144	16707	Q01658,Q8TCJ2,Q8IWT3,O94953,P36896,Q8NER5,P36897,P35568,Q16594,Q09472,Q86XK2,Q15910,Q96EB6,P55201,P21675,Q6P1X5,Q9Y4A5,Q14999,Q92793,O00257,P04637,Q8IWI9,Q9H4L4,P20226,Q92794,Q9HCK8,Q8IZX4,Q9BVI0,Q6ZW49,Q9NXR8,Q5VWG9,Q9H7D7,P06400,Q8IZL8,P11802,P42338,Q8WYR1,Q04771,O95365,O43318,P57775,Q6PD62,O15550,Q8N7H5,P24385,Q92541,Q9UJA5,Q69YN4,Q5T200,O14512,O94972,Q8TC41,Q9P217,P52655,O15524,O15047,Q13454,…
GO:CC	protein-containing complex	GO:0032991	0.000361974	3.441322783	4704	2288	732	16707	Q8N108,Q01658,Q12849,Q13153,Q8NAV1,O60341,Q9NYF8,Q99684,Q6P9F7,O76094,Q8TCJ2,Q9UHV7,Q92922,Q07955,Q9BZE1,P20585,Q12873,P08648,Q5VWQ8,Q86UL8,Q8IWT3,Q96MF2,O94953,Q9UL54,P25686,Q9ULX6,Q14934,Q14318,P36896,Q8NER5,P22681,P36897,P07949,Q9UM73,Q14160,P11362,P21860,Q07352,P36894,P35568,P49841,Q16594,Q08999,Q09472,Q9Y3T9,Q93009,Q15648,Q12837,Q86XK2,Q9UBW8,O00571,O95983,Q96Q15,Q92585,P61978,Q08345,P42858,…
GO:CC	catalytic complex	GO:1902494	0.001253772	2.901781549	1300	2288	228	16707	Q01658,Q8TCJ2,Q92922,Q07955,Q12873,Q8IWT3,O94953,P25686,P36896,Q8NER5,P36897,P35568,Q16594,Q09472,Q86XK2,O95983,P61978,Q15910,Q96EB6,P55201,Q8TDI0,Q00839,P21675,Q6P1X5,Q9Y4A5,Q14999,Q92793,O00257,P04637,Q8IWI9,Q14839,Q9H4L4,O75807,P20226,Q92794,Q9HCK8,Q8IZX4,Q9BVI0,Q6ZW49,Q9NXR8,P51532,O60907,Q5VWG9,Q9H7D7,P06400,Q8IZL8,P11802,P51531,P42338,Q8WYR1,Q04771,O95365,O43318,O60264,P57775,Q9BZK7,Q6PD62,…
GO:CC	ribonucleoprotein complex	GO:1990904	0.001526021	2.816439356	624	2288	121	16707	Q12849,Q8NAV1,O76094,Q07955,Q9BZE1,Q9ULX6,Q07352,Q16594,Q9Y3T9,O00571,P61978,Q00839,O94992,Q68CQ4,Q92841,Q8TAD8,Q6PKG0,O15234,Q9UGP4,Q15696,Q9Y3B9,Q13595,P0DN76,Q01081,Q9NQZ2,Q9UQ35,P62318,P14678,Q8IY81,Q12874,P51991,Q9BRU9,Q9NQ29,O43818,Q7L2J0,Q15029,P37108,Q9NU22,Q9NQ55,P11940,P62995,P36578,O95391,Q9BRS2,Q9H361,Q8IYB3,Q13435,P15880,P50914,Q99729,Q9NTZ6,Q9BRX9,O95319,P22087,P83369,Q9H307,Q12905,…
GO:CC	transcription repressor complex	GO:0017053	0.002401802	2.619462747	63	2288	21	16707	Q8N108,Q01658,Q99684,Q12873,O95983,Q8TDI0,Q14839,O60907,O95365,Q9BZK7,P24385,Q9NQV6,O75376,Q9UBP5,Q9Y618,Q96T92,Q8IV76,Q01101,Q13227,Q8IX07,Q9NVW2
GO:CC	PcG protein complex	GO:0031519	0.003670106	2.435321386	47	2288	17	16707	Q15910,Q96EB6,O00257,O94972,Q9UQR0,P78364,O15391,Q14157,P25490,Q8NDX5,Q9BYE7,Q15022,Q14781,Q9HC52,Q9C0F0,Q6ZN18,Q76L83
GO:CC	exon-exon junction complex	GO:0035145	0.004262898	2.370295106	20	2288	10	16707	Q07955,O15234,Q9Y2W1,Q9H7E2,Q9BZI7,Q9UKV3,Q9H307,Q92900,Q9HAU5,Q86US8
GO:CC	nuclear matrix	GO:0016363	0.004262898	2.370295106	61	2288	20	16707	Q99684,Q9ULX6,Q00839,P04637,Q9H7S9,Q15233,Q9UKZ4,P23246,Q14980,Q9UPN6,Q06455,Q9Y618,Q9UHK0,P49454,P54259,O43823,Q5HY92,Q0D2I5,P52272,P54253
GO:CC	intracellular anatomical structure	GO:0005622	0.004474715	2.349234613	13164	2288	1869	16707	Q8N108,Q9NSY1,Q7LFL8,Q01658,Q12849,Q13153,Q8NAV1,O60341,Q7Z3J2,Q8N3X6,Q9NYF8,Q99684,Q6P9F7,Q8IWB9,O76094,O95715,Q8TCJ2,Q96AG4,Q9BXB4,Q9H832,Q9UHV7,Q9NSV4,Q92922,Q8N302,Q14119,Q9UGU0,Q07955,Q9BZE1,A1YPR0,P20585,Q9UPN9,P38432,Q9H6S0,Q8WUY9,P55085,Q12873,Q9NXW2,Q08379,Q5VWQ8,P49761,Q8N2M8,Q86UL8,Q8IWT3,Q9BRK4,Q13724,Q9BU76,Q9BT09,Q8TD19,Q9Y6R0,Q8IZY2,Q9C0C4,P35453,Q96CK0,O75151,Q9H7P9,Q9HCN2,P09529,…
GO:CC	chromosome	GO:0005694	0.004692634	2.328583303	693	2288	129	16707	Q92922,Q12873,O75151,Q9ULX6,O15457,P78362,Q08999,Q12888,O95983,Q15910,Q96EB6,Q9UER7,O60885,Q9H2U1,Q8TDI0,Q00839,Q9Y4A5,O43159,Q8IXJ6,Q14839,P46100,Q9NXR8,Q9Y5B9,P51532,Q14526,P06400,Q8IZL8,P11802,P51531,O95365,O60264,P25054,Q6PD62,Q8N7H5,O95271,Q9NSC2,Q15431,O94842,Q96ST3,P23025,Q8WZ42,Q8NF64,O75717,Q9H040,Q8TAQ2,Q9UNS1,P54274,Q9NRA0,Q96HA7,P23246,Q9NYB0,P42768,P17010,P17542,Q9NW82,Q96BK5,A8MW99,…
GO:CC	SWI/SNF superfamily-type complex	GO:0070603	0.007120313	2.147500889	73	2288	22	16707	Q92922,Q12873,O95983,Q8TDI0,Q9Y4A5,Q14839,Q9NXR8,P51532,P06400,P51531,O95365,O60264,Q8TAQ2,P25490,Q96T23,Q96L91,Q8NFD5,Q9BTT0,O14497,Q9H8M2,Q9NZM4,Q12830
GO:CC	chromatin silencing complex	GO:0005677	0.008494653	2.070854353	6	2288	5	16707	Q96EB6,O43159,Q8IXJ6,Q8TBE0,Q9UIF9
GO:CC	ATPase complex	GO:1904949	0.012632452	1.898512327	76	2288	22	16707	Q92922,Q12873,O95983,Q8TDI0,Q9Y4A5,Q14839,Q9NXR8,P51532,P06400,P51531,O95365,O60264,Q8TAQ2,P25490,Q96T23,Q96L91,Q8NFD5,Q9BTT0,O14497,Q9H8M2,Q9NZM4,Q12830
GO:CC	SWI/SNF complex	GO:0016514	0.013212388	1.879018677	19	2288	9	16707	Q92922,P51532,P06400,P51531,Q8TAQ2,Q8NFD5,O14497,Q9H8M2,Q9NZM4
GO:CC	cell-cell junction	GO:0005911	0.018856651	1.724535447	356	2288	71	16707	Q13153,P08648,Q86UL8,Q96QZ7,O60292,P36897,Q14160,Q9C0C2,O14514,Q8IXJ6,Q13480,Q5VST9,Q8WU20,Q9Y3L3,O15105,P55196,Q9UQB3,Q96AC1,P25054,Q13563,Q8IY63,P46531,Q9UGP4,Q12913,Q13796,Q8N0Z9,Q8TF72,P16989,O96013,A6NIX2,Q14574,Q9ULL8,Q07157,Q15942,Q96NY8,Q86UE4,Q01484,Q9H307,P05106,O15259,Q9Y446,O14910,O94827,Q5DX21,Q99569,Q15223,Q9BX66,Q96JQ0,Q8N441,A6NKD9,Q9H6B4,P32926,Q09666,Q9ULI3,P29317,Q14517,Q9UMD9,…
GO:CC	adherens junction	GO:0005912	0.019783928	1.703687476	131	2288	32	16707	Q96QZ7,Q14160,Q9C0C2,Q8WU20,Q9Y3L3,O15105,P55196,Q9UQB3,Q96AC1,P25054,P46531,Q9UGP4,Q13796,Q8TF72,O96013,A6NIX2,Q9ULL8,Q07157,Q15942,Q96NY8,Q9Y446,O14910,Q99569,Q15223,Q9BX66,Q96JQ0,A6NKD9,Q9UKB5,Q9P266,Q96PX6,Q9UJ99,Q9BVG8
GO:CC	nucleolus	GO:0005730	0.021008308	1.677608933	805	2288	142	16707	P38432,Q12873,O75151,Q9H4X1,P28356,Q96QZ7,Q9UL54,Q9H2G4,P78362,Q08999,Q9Y3T9,Q15648,P46087,Q86XK2,Q96EB6,P21675,Q68CQ4,P04637,O43159,Q8IXJ6,Q9H4L4,P49789,Q92794,Q96BF6,P51532,Q8IZL8,P11802,P42338,O15105,Q01844,O60264,O60315,Q86UU0,Q86T24,Q15233,P17480,Q9UID3,Q13595,Q5TD94,Q01831,P54274,Q96PN7,Q9C0J8,Q13243,Q9NQZ2,Q7L3S4,A0PJX2,P30291,P17010,Q3B726,Q8IY81,Q14146,Q9P275,P08048,Q9BRU9,O75971,O43818,…
GO:CC	activin receptor complex	GO:0048179	0.021717942	1.663181323	7	2288	5	16707	P36896,Q8NER5,P36897,Q04771,Q16671
GO:CC	nuclear periphery	GO:0034399	0.021717942	1.663181323	80	2288	22	16707	Q99684,Q9ULX6,Q00839,P04637,Q9H7S9,Q15233,Q9UKZ4,P23246,Q14980,P49790,Q9UPN6,Q06455,Q9Y618,Q9UHK0,P49454,P54259,O43823,Q5HY92,Q0D2I5,P20700,P52272,P54253
GO:CC	postsynapse	GO:0098794	0.021717942	1.663181323	281	2288	58	16707	Q86UL8,Q9C0C4,Q08629,P20393,O43166,Q14160,P42858,O14514,Q02297,Q9UQB3,Q6ZSJ9,P05067,Q9NT68,Q9NQZ6,O94811,P51991,Q8N3V7,Q8NF91,Q8NFZ4,Q9C0H9,Q9Y566,Q6PJG9,P50914,O75912,Q9H4D0,P32297,Q9UPP2,Q9H2S1,P57103,Q9NRD5,Q96SB3,Q8N2Q7,Q9HCI5,O15146,Q86UE6,A7KAX9,P02747,Q16478,Q13387,Q9Y4D2,Q6UXU4,O94985,Q9Y6D5,Q9NZU7,Q12791,Q12955,P22459,Q9NYB9,Q96CX2,P51114,Q13255,Q9ULH4,Q9NQX3,P51116,O95886,Q8WXS5,Q9BZG2,…
GO:CC	supramolecular complex	GO:0099080	0.021717942	1.663181323	898	2288	156	16707	Q12849,Q13153,Q9H6S0,O75151,Q15149,Q0ZGT2,Q07352,O00571,Q14671,P61978,Q13627,Q9H2U1,Q00839,A5YKK6,Q8IXJ6,O95996,Q92574,Q5VST9,Q14766,Q8WX93,P25054,Q13563,Q6PKG0,Q9HCJ0,Q9UPQ9,Q9UGP4,O00401,O43516,Q6NUQ4,Q8WXH0,Q8WZ42,Q15413,P53814,O15524,Q9BT92,P42768,O94875,O94811,A2A288,P51991,Q8TF74,Q8N3V7,P21817,A6NGB9,Q8NF91,Q96BK5,Q6ZN04,A6NIX2,P11940,Q14980,Q96R06,P45379,Q01546,Q92797,Q9H361,Q9ULL8,Q9NUL5,…
GO:CC	aggresome	GO:0016235	0.021717942	1.663181323	37	2288	13	16707	Q9Y6J0,O14641,O94972,Q14146,Q9UBY9,Q9NRD5,O95817,Q13501,Q8IZP0,Q8NFT6,P31249,P28340,P46060
GO:CC	non-membrane-bounded organelle	GO:0043228	0.026066522	1.583916908	3389	2288	520	16707	Q12849,Q13153,Q96AG4,Q92922,Q9BZE1,P38432,Q9H6S0,Q12873,Q08379,P49761,Q8TD19,O75151,Q15149,Q9H4X1,P28356,Q96QZ7,Q0ZGT2,Q9UL54,Q9H2G4,O60292,Q9ULX6,P28482,Q07352,Q9NRY4,O15457,P49841,P78362,Q08999,Q12888,Q9Y3T9,Q9NYY3,Q15648,P46087,Q86XK2,O00571,O95983,Q14671,P61978,Q13627,P42858,Q15910,Q96EB6,Q15154,Q9UER7,O60885,Q9H2U1,Q8TDI0,Q00839,Q7Z6E9,P21675,Q9Y4A5,Q14999,A5YKK6,Q68CQ4,P04637,O43159,Q15051,…
GO:CC	actin filament	GO:0005884	0.026066522	1.583916908	102	2288	26	16707	Q13153,Q13627,O95996,Q92574,Q8WX93,Q13563,O00401,O43516,P53814,P42768,Q8TF74,A6NGB9,Q9ULL8,Q08043,P29536,Q6P5Q4,Q5T1M5,Q99501,Q9UBC5,Q8N3D4,B1AK53,Q4VCS5,O43903,P15311,Q08495,O75128
GO:CC	intracellular non-membrane-bounded organelle	GO:0043232	0.026066522	1.583916908	3389	2288	520	16707	Q12849,Q13153,Q96AG4,Q92922,Q9BZE1,P38432,Q9H6S0,Q12873,Q08379,P49761,Q8TD19,O75151,Q15149,Q9H4X1,P28356,Q96QZ7,Q0ZGT2,Q9UL54,Q9H2G4,O60292,Q9ULX6,P28482,Q07352,Q9NRY4,O15457,P49841,P78362,Q08999,Q12888,Q9Y3T9,Q9NYY3,Q15648,P46087,Q86XK2,O00571,O95983,Q14671,P61978,Q13627,P42858,Q15910,Q96EB6,Q15154,Q9UER7,O60885,Q9H2U1,Q8TDI0,Q00839,Q7Z6E9,P21675,Q9Y4A5,Q14999,A5YKK6,Q68CQ4,P04637,O43159,Q15051,…
GO:CC	histone deacetylase complex	GO:0000118	0.028763849	1.541152993	72	2288	20	16707	Q12873,O95983,Q8TDI0,Q9Y4A5,Q14839,Q9NXR8,O60907,O95365,Q9BZK7,Q96ST3,Q96PN7,P17542,Q6PJG2,O75376,Q9UBP5,Q9Y618,Q9UQL6,Q96L91,Q8IZ40,Q9BTT0
GO:CC	postsynaptic membrane	GO:0045211	0.028763849	1.541152993	103	2288	26	16707	Q14160,Q02297,Q6ZSJ9,Q9NT68,Q9NQZ6,Q8NF91,Q8NFZ4,Q9Y566,Q6PJG9,Q9H4D0,Q8N2Q7,Q9HCI5,O15146,Q86UE6,Q16478,Q9Y4D2,Q6UXU4,O94985,Q12791,Q12955,Q96CX2,Q13255,Q9ULH4,Q9NQX3,Q8WXS5,Q9BZG2
GO:CC	mediator complex	GO:0016592	0.032783327	1.48434698	39	2288	13	16707	Q9NYF8,Q9UHV7,Q15648,P11802,Q93074,Q9Y2W1,Q9NPJ6,Q71SY5,Q86YN6,O60244,A2AJT9,A0JLT2,Q86YW9
GO:CC	paraspeckles	GO:0042382	0.034687964	1.459821191	5	2288	4	16707	Q15233,P23246,P52272,Q16630
GO:CC	RNA N6-methyladenosine methyltransferase complex	GO:0036396	0.039249705	1.406163606	8	2288	5	16707	Q69YN4,Q5T200,Q75N03,Q8NDT2,Q96T37
GO:CC	cyclin/CDK positive transcription elongation factor complex	GO:0008024	0.039249705	1.406163606	8	2288	5	16707	P06400,O60583,Q9NYV4,Q14004,O75909
GO:CC	mRNA editing complex	GO:0045293	0.039249705	1.406163606	8	2288	5	16707	Q69YN4,Q5T200,Q75N03,Q8NDT2,Q96T37
KEGG	Spliceosome	KEGG:03040	1.42e-07	6.848691523	133	895	42	7717	Q8NAV1,Q07955,P61978,Q00839,Q13595,P0DN76,Q01081,Q9BRL6,Q13243,Q01130,P62318,P14678,Q16629,Q8TA86,Q8WVK2,Q12874,P51991,Q15029,O14776,P49756,O15042,Q08170,P62995,Q13247,O95391,Q13435,P35637,Q9UKV3,Q6NWY9,P62314,P09651,O60508,Q32P51,O60231,Q9ULR0,P52272,Q14562,Q99459,Q9BUQ8,Q8IWX8,Q8WYA6,Q5VTL8
KEGG	MicroRNAs in cancer	KEGG:05206	2.88e-05	4.540907414	160	895	42	7717	P08648,Q9Y4H2,P28482,P21860,Q07890,P35568,Q09472,P61978,Q15910,Q96EB6,Q9H3D4,Q92793,P04637,Q9NX09,Q06945,O95996,P05129,P19838,P42345,P04085,P42338,O60315,P25054,P24385,P46531,P22105,P37275,O15524,O96013,Q9H334,Q99466,P05106,Q9UM47,Q9UQL6,Q2Q1W2,P29966,P35241,O43921,P52797,P52798,P15311,O00716
KEGG	NOTCH signaling pathway	KEGG:04330	7.56e-05	4.1213115	53	895	20	7717	Q9Y6R0,Q09472,Q92585,Q92793,O14641,P46531,Q5TA89,Q99466,Q14469,Q9UBP5,Q9Y618,Q9UM47,Q8IZL2,Q86X95,Q9Y219,Q96JK9,P54253,Q86UW9,Q86Y01,Q9Y644
KEGG	Breast cancer	KEGG:05224	0.000573162	3.241722429	147	895	36	7717	P15056,P28482,P11362,Q07890,P49841,P04637,O95996,P06400,P11802,P42345,P42338,P23443,P12034,Q9Y2T1,O75197,Q9Y6F9,Q93097,Q9UJU2,Q9HCS4,P25054,O75581,P36402,P24385,Q13467,O14641,P46531,Q9H461,O14788,Q5TA89,Q99466,Q14469,Q9UBP5,Q9UM47,Q9Y6Q9,Q9Y219,O00716
KEGG	Adherens junction	KEGG:04520	0.000573162	3.241722429	71	895	22	7717	P36897,P28482,P11362,Q09472,Q92793,Q9UBE8,O43318,P55196,Q9UJU2,Q9HCS4,P36402,O00401,Q92558,Q9UPY6,Q12913,P42768,Q9Y6W5,Q07157,Q96NY8,Q15223,Q9BX66,P23467
KEGG	TGF-beta signaling pathway	KEGG:04350	0.001535607	2.813719845	92	895	25	7717	P09529,P36896,Q8NER5,P36897,P28482,P36894,Q09472,Q92793,Q16254,P23443,Q6KF10,O15105,Q04771,Q7Z4P5,O43541,O00238,Q14766,P22004,P47928,P41271,Q6NW40,Q16671,Q15329,P81172,P19883
KEGG	WNT signaling pathway	KEGG:04310	0.001891088	2.723288213	158	895	36	7717	Q14934,P49841,Q09472,Q92793,P04637,O95996,Q9HCK8,P05129,O60907,Q2MKA7,Q9UBE8,Q9Y2T1,O43318,Q9UQB3,Q9ULT6,O43900,Q9H6I2,Q7Z3G6,O75197,Q9Y6F9,Q96MT3,Q93097,Q9UJU2,Q9HCS4,P25054,Q9BZK7,O75581,Q969F2,P36402,P16298,Q86T65,P24385,Q9NQ66,Q13467,O14641,Q9H461
KEGG	Cushing syndrome	KEGG:04934	0.003954819	2.402873386	152	895	34	7717	P15056,P28482,P49841,O95996,P06400,P11802,Q9Y2T1,Q9Y6F9,Q93097,Q9UJU2,Q9HCS4,P25054,P36402,P24385,Q9NQ66,Q13467,O14641,Q9H461,P40424,Q13285,O14649,O14686,O95180,Q9P0X4,P84996,Q08828,O43497,P22459,Q03164,Q14643,Q01668,O60840,Q8NFM4,O00716
KEGG	Prostate cancer	KEGG:05215	0.007281879	2.137756543	97	895	24	7717	P15056,P28482,P11362,Q07890,P49841,Q09472,P10275,Q92793,P04637,P19838,O15530,P06400,P42345,P04085,P42338,P07900,Q9UJU2,Q9HCS4,P36402,P24385,P37275,Q99801,O00716,P14625
KEGG	GnRH secretion	KEGG:04929	0.007319684	2.135507684	64	895	18	7717	P28482,P05129,P42338,Q9NQ66,O75899,Q9H2S1,Q9UL51,O95180,Q9P0X4,O43497,O60741,P01229,Q9UBS5,Q9UGI6,Q14643,Q01668,O43555,O60840
KEGG	Hepatocellular carcinoma	KEGG:05225	0.013197232	1.879517158	164	895	34	7717	Q92922,P15056,P36897,P28482,Q07890,P49841,P04637,O95996,P05129,P51532,Q13480,P06400,P11802,P42345,P51531,P42338,P23443,Q9Y2T1,O75197,Q9Y6F9,Q93097,Q9UJU2,Q9HCS4,P25054,O75581,P36402,P24385,Q13467,O14641,Q9H461,Q8TAQ2,Q8NFD5,O14497,O00716
KEGG	Thyroid hormone signaling pathway	KEGG:04919	0.013751449	1.861651545	121	895	27	7717	Q9UHV7,P28482,P49841,Q09472,Q15648,Q92793,P04637,P05129,O15530,P42345,P42338,P24385,Q9NQ66,Q93074,P46531,Q96ST3,Q9NPJ6,P28702,Q99466,O75376,P05106,Q9UM47,Q9Y6Q9,O60244,Q8N3E9,P43694,Q86YW9
KEGG	Basal cell carcinoma	KEGG:05217	0.014134607	1.849716258	63	895	17	7717	P49841,P04637,O95996,Q9Y2T1,Q9Y6F9,Q93097,Q9UJU2,Q9HCS4,P25054,P36402,Q13467,O14641,Q9H461,P08151,Q99835,Q2M1P5,P10070
KEGG	Human papillomavirus infection	KEGG:05165	0.015875676	1.799267782	331	895	58	7717	P08648,Q96QZ7,P28482,Q14160,Q07890,P49841,Q08999,Q09472,Q92585,Q92793,P04637,Q14839,P20226,O95996,P19838,Q92574,P06400,P11802,P42345,P42338,P23443,Q9Y2T1,Q9Y6F9,Q93097,Q9HCS4,P25054,P36402,P24385,Q13467,O14641,P46531,Q9H461,Q8NEY4,P22105,P48023,Q15904,Q5T4S7,Q15628,Q8IUC6,P21815,Q5TA89,P12111,Q99466,Q14050,Q6P1M3,Q14469,P05106,Q9UBP5,Q9UM47,Q00978,P24043,Q8IZL2,P84996,Q9BYE0,Q13753,Q96JK9,P11047,…
KEGG	Parathyroid hormone synthesis, secretion and action	KEGG:04928	0.017630913	1.753725199	106	895	24	7717	P15056,P28482,P11362,Q13950,P18146,P05129,O75197,O75581,Q9NQ66,O14788,Q9ULZ9,Q08499,P28702,Q9NPA2,P17535,Q02078,P27815,Q9Y5Q3,P84996,Q08828,Q9Y5R2,Q14643,P51511,Q8NFM4
KEGG	Transcriptional misregulation in cancer	KEGG:05202	0.018241215	1.738946237	190	895	37	7717	Q9NSY1,Q9C0K0,Q13950,P04637,P19838,P49715,P04085,Q01844,O15550,P42568,P19532,P40426,Q96ST3,Q92733,P37275,P08138,P19544,P40424,Q9UIU6,P28702,P35637,Q06455,O75376,Q03111,P31269,P31260,Q92570,O75444,P08571,O60583,P51825,Q03164,Q99581,P31270,P07333,P23759,P17676
KEGG	Endocrine resistance	KEGG:01522	0.02005163	1.697850323	96	895	22	7717	P15056,P28482,Q07890,Q15648,P04637,Q86X55,P06400,P11802,P42345,P42338,P23443,P24385,P46531,Q99466,O75376,Q9UM47,Q9Y6Q9,Q9Y219,P84996,Q08828,Q8NFM4,O00716
KEGG	Non-small cell lung cancer	KEGG:05223	0.02005163	1.697850323	72	895	18	7717	P15056,P28482,P07949,Q9UM73,Q07890,P04637,P49789,P05129,O15530,P06400,P11802,P42338,P24385,P28702,Q12840,O60282,P33176,O00716
KEGG	Signaling pathways regulating pluripotency of stem cells	KEGG:04550	0.022072687	1.656144793	141	895	29	7717	P09529,P36896,Q8NER5,P28482,P11362,P36894,P49841,O43474,O15119,O95996,Q92794,P42338,Q04771,O00238,Q9Y2T1,Q15911,Q9Y6F9,Q93097,P25054,P36402,Q13467,O14641,Q9H461,O60481,P47928,Q9UBC0,P32242,Q9BYE7,O96004
KEGG	Gastric cancer	KEGG:05226	0.036553108	1.437075691	146	895	29	7717	P15056,P36897,P28482,Q07890,P49841,P04637,O95996,Q13480,P06400,P42345,P42338,P23443,P12034,Q9Y2T1,O75197,Q9Y6F9,Q93097,Q9UJU2,Q9HCS4,P25054,O75581,P36402,P24385,Q13467,O14641,Q9H461,P28702,Q99626,O00716
KEGG	Hippo signaling pathway	KEGG:04390	0.044587578	1.350786122	155	895	30	7717	P36897,Q14160,P36894,P49841,O95996,Q6KF10,O15105,Q7Z4P5,O00238,Q9Y2T1,P22004,Q9GZV5,Q9Y6F9,Q93097,Q9UJU2,Q9HCS4,P25054,Q969F2,P36402,P24385,Q13467,O14641,Q9NRM7,Q9H461,Q9UGP4,A6NIX2,Q6P1M3,Q4VCS5,P10070,Q5IJ48
[truncated: 1,479 more columns]
